# Supplementary material for: Caspase Cleavage Sites in the Human Proteome: CaspDB, a Database of Predicted Substrates
Source: PLoS One. 2014 Oct 17;9(10):e110539. doi: 10.1371/journal.pone.0110539 (PMC4201543; doi:10.1371/journal.pone.0110539)
Supplement: Table S1 — List of caspase substrates from Casbah database with SNPs in the vicinity of cleavage site. (XLS) [file pone.0110539.s001.xls]

## Sheet: Sheet1
Uniprot	Uniprot_name	P1	Cleav_seq	Cleav_Pred	Prob_score	Signal_pep	SNP	Disease
O15265	ATX7_HUMAN	266	HPKMD-GTLLK	yes	0.938	no	Lys264Arg	-
P02730	B3AT_HUMAN	45	ATATD-YHTTS	yes	0.993	no	Asp45Glu	-
P42575	CASP2_HUMAN	169	LDNKD-GPVCL	yes	0.893	no	Val172Leu	-
P55212	CASP6_HUMAN	179	LDVVD-NQTEK	yes	0.989	no	Thr182Ser	-
Q14790	CASP8_HUMAN	216	PREQD-SESQT	yes	0.952	no	Ser219Thr	-
Q92851	CASPA_HUMAN	415	SIEAD-ALNPE	yes	0.98	no	Ala414Val	Familial nonHodgkin lymphoma (NHL)
Q99741	CDC6_HUMAN	442	ISEVD-GNRMT	yes	0.982	no	Val441Ile	-
P46527	CDN1B_HUMAN	108	QESQD-VSGSR	yes	0.929	no	Val109Gly	-
P35222	CTNB1_HUMAN	32	QSYLD-SGIHS	yes	0.976	no	Asp32Ala	Hepatocellular carcinoma
							Asp32Gly	Pilomatrixoma (PTR)
							Asp32Tyr	Pilomatrixoma (PTR)
							Ser33Phe	Medulloblastoma (MDB)
							Ser33Phe	Pilomatrixoma (PTR)
							Ser33Leu	Hepatocellular carcinoma
							Ser33Tyr	Colorectal cancer (CRC)
							Ser33Tyr	Pilomatrixoma (PTR)
							Gly34Glu	Pilomatrixoma (PTR)
							Gly34Arg	Hepatocellular carcinoma
P19113	DCHS_HUMAN	550	LDPVD-DCFSE	yes	0.947	no	Phe553Leu	-
O75369	FLNB_HUMAN	1021	DVTYD-GHPVP	yes	0.999	no	Val1018Met	-
O75496	GEMI_HUMAN	204	SSSTD-AKPCI	yes	0.979	no	Thr203Met	-
O00165	HAX1_HUMAN	127	QTLRD-SMLKY	yes	0.976	no	Leu130Arg	Neutropenia severe congenital autosomal recessive 3 (SCN3)
P25963	IKBA_HUMAN	31	DDRHD-SGLDS	yes	0.974	no	Ser32Ile	Ectodermal dysplasia anhidrotic with Tcell immunodeficiency autosomal dominant (ADEDAID)
Q8N9B5	JMY_HUMAN	722	EDHCD-SLPSV	yes	0.981	no	His720Arg	-
Q04759	KPCT_HUMAN	354	LDEVD-KMCHL	yes	0.973	no	Asp354Asn	-
P02545	LMNA_HUMAN	230	LVEID-NGKQR	yes	0.964	no	Asp230Asn	Lipodystrophy familial partial 2 (FPLD2)
							Gly232Glu	EmeryDreifuss muscular dystrophy 2 autosomal dominant (EDMD2)
P53985	MOT1_HUMAN	469	ETSID-VAGKP	yes	0.937	no	Gly472Arg	Symptomatic deficiency in lactate transport (SDLT)
P35579	MYH9_HUMAN	1153	EDTLD-STAAQ	yes	0.995	no	Thr1155Ile	Fechtner syndrome (FTNS)
							Thr1155Ile	MayHegglin anomaly (MHA)
P28331	NDUS1_HUMAN	255	IDVMD-AVGSN	yes	0.981	no	Asp252Gly	Mitochondrial complex I deficiency (MTC1D)
							Val253Gly	-
Q00653	NFKB2_HUMAN	10	NPGLD-GIIEY	yes	0.966	no	Glu14Lys	-
P04637	P53_HUMAN	21	ETFSD-LWKLL	yes	0.835	no	Lys24Asn	A sporadic cancer
P04637	P53_HUMAN	186	CSDSD-GLAPP	yes	0.951	no	Asp184Tyr	Sporadic cancers
							Asp186Tyr	A sporadic cancer
							Gly187Cys	Sporadic cancers
							Gly187Ser	Sporadic cancers
							Ala189Pro	Sporadic cancers
							Pro190Leu	Sporadic cancers
							Ser183Leu	Sporadic cancers
							Ser183Pro	Sporadic cancers
							Asp184Gly	Sporadic cancers
							Asp184His	Sporadic cancers
							Asp184Val	Sporadic cancers
							Ser185Cys	A sporadic cancer
							Ser185Gly	Sporadic cancers
							Ser185Ile	Sporadic cancers
							Ser185Asn	A sporadic cancer
							Ser185Arg	Sporadic cancers
							Ser185Thr	A sporadic cancer
							Asp186Glu	A sporadic cancer
							Asp186Gly	Sporadic cancers
							Asp186His	Sporadic cancers
							Asp186Asn	Sporadic cancers
							Asp186Val	Sporadic cancers
							Gly187Asp	Sporadic cancers
							Gly187Arg	Sporadic cancers
							Gly187Val	Sporadic cancers
							Leu188Pro	A sporadic cancer
							Leu188Val	Sporadic cancers
							Ala189Asp	A sporadic cancer
							Ala189Gly	Sporadic cancers
							Ala189Ser	A sporadic cancer
							Ala189Thr	Sporadic cancers
							Ala189Val	A familial cancer not matching LFS
Q13464	ROCK1_HUMAN	1113	ADETD-GNLPE	yes	0.999	no	Thr1112Pro	-
O14828	SCAM3_HUMAN	39	YATLD-VYNPF	yes	0.922	no	Leu38Arg	-
Q13148	TADBP_HUMAN	89	MDETD-ASSAV	yes	0.979	no	Ala90Val	-
P45379	TNNT2_HUMAN	98	RVDFD-DIHRK	yes	0.895	no	Arg102Gln	Cardiomyopathy familial hypertrophic 2
							Arg102Leu	Cardiomyopathy familial hypertrophic 2
							Arg102Trp	Cardiomyopathy familial hypertrophic 2
P98170	XIAP_HUMAN	242	RSESD-AVSSD	yes	0.971	no	Asp242Glu	-
O60733	PLPL9_HUMAN	183	MDVTD-YKGET	yes	0.983	no	Asp183Asn	-
