# Supplementary material for: Caspase Cleavage Sites in the Human Proteome: CaspDB, a Database of Predicted Substrates
Source: PLoS One. 2014 Oct 17;9(10):e110539. doi: 10.1371/journal.pone.0110539 (PMC4201543; doi:10.1371/journal.pone.0110539)
Supplement: Table S2 — List of caspase substrates from Casbah database with PTMs in the vicinity of cleavage site. (XLSX) [file pone.0110539.s002.xlsx]

## Sheet: Sheet1
Uniprot	P1	Cleav_seq	Prediction	Prob_score	Signal_pep	PTM_pos	PTM_res	PTM_type	PTM_pos	PTM_res	PTM_type	PTM_pos	PTM_res	PTM_type	PTM_pos	PTM_res	PTM_type
P11171	550	AAAVD-SADRS	yes	0.991	no	551	S	Phosphorylation
P00519	939	TSLVD-AVNSD	yes	0.99	no	936	S	Phosphorylation
Q9UKV3	511	STLAD-YSAQK	yes	0.954	no	512	Y	Phosphorylation	513	S	Phosphorylation
P31749	119	EEEMD-FRSGS	yes	0.892	no	122	S	Phosphorylation
O14727	271	KSVTD-SVMGP	yes	0.926	no	268	S	Phosphorylation
P25054	777	FDNID-NLSPK	yes	0.951	no	780	S	Phosphorylation
Q68CP9	625	VVRVD-SVPDV	yes	0.984	no	626	S	Phosphorylation
P54259	109	LDSLD-GRSLN	yes	0.982	no	107	S	Phosphorylation	112	S	Phosphorylation
Q8WWM7	584	EKEVD-GLLTS	yes	0.938	no	588	T	Phosphorylation
P02730	45	ATATD-YHTTS	yes	0.993	no	46	Y	Phosphorylation	42	T	Phosphorylation	44	T	Phosphorylation	48	T	Phosphorylation	49	T	Phosphorylation
P54132	415	LTEVD-FNKSD	yes	0.956	no	419	S	Phosphorylation	412	T	Phosphorylation
P20290	175	KQSVD-GKAPL	yes	0.981	no	177	K	Ubiquitylation
P49069	9	AVATD-GGERP	yes	0.992	no	8	T	Phosphorylation
Q14511	630	MDDYD-YVHLQ	yes	0.982	no	629	Y	Phosphorylation	631	Y	Phosphorylation
P42574	28	SESMD-SGISL	yes	0.958	no	26	S	Phosphorylation
Q14790	216	PREQD-SESQT	yes	0.952	no	219	S	Phosphorylation	217	S	Phosphorylation
Q14790	384	YLEMD-LSSPQ	yes	0.916	no	387	S	Phosphorylation
Q92851	219	VSQTD-VKTFL	yes	0.866	no	216	S	Phosphorylation
P83916	78	AHETD-KSEGG	yes	0.944	no	80	S	Phosphorylation	77	T	Phosphorylation
P14635	123	PILVD-TASPS	yes	0.945	no	126	S	Phosphorylation	126	S	Phosphorylation (PLK1)
Q99459	391	LHESD-FSGVT	yes	0.899	no	390	S	Phosphorylation	393	S	Phosphorylation
P38936	112	EDHVD-LSLSC	yes	0.935	no	114	S	Phosphorylation
P46527	139	TDPSD-SQTGL	yes	0.972	no	140	S	Phosphorylation
Q49AR2	196	STNCD-SSSEG	yes	0.988	no	197	S	Phosphorylation
Q15003	199	GHVAD-GSATE	yes	0.991	no	201	S	Phosphorylation	203	T	Phosphorylation
P53621	188	ITGVD-LFGTT	yes	0.953	no	185	T	Phosphorylation
P53621	893	PPELD-ISPGA	yes	0.865	no	895	S	Phosphorylation
Q9Y2W7	64	SDSSD-SELEL	yes	0.93	no	63	S	Phosphorylation
P35222	32	QSYLD-SGIHS	yes	0.976	no	33	S	Phosphorylation	29	S	Phosphorylation	30	Y	Phosphorylation	29	S	Phosphorylation (CSNK2A1)	29	S	Phosphorylation (CSNK2B)	33	S	Phosphorylation (GSK3B)
P35222	83	VADID-GQYAM	yes	0.969	no	86	Y	Phosphorylation	86	Y	Phosphorylation (SRC)
P35222	115	STQFD-AAHPT	yes	0.975	no	112	T	Phosphorylation	112	T	Phosphorylation (CSNK2A1)	112	T	Phosphorylation (CSNK2B)
Q6PD62	1120	VSEND-SRPAS	yes	0.991	no	1117	S	Phosphorylation	1121	S	Phosphorylation
Q9NR30	68	PSEVD-MNSPK	yes	0.959	no	71	S	Phosphorylation	65	S	Phosphorylation
Q9BTC0	1518	FSVSD-ALMSP	yes	0.935	no	1522	S	Phosphorylation
O60832	418	QEYVD-YSESA	yes	0.997	no	422	S	Phosphorylation
Q12959	756	DYEVD-GRDYH	yes	0.986	no	760	Y	Phosphorylation
Q92608	208	KDQPD-YAMYS	yes	0.995	no	209	Y	Phosphorylation	212	Y	Phosphorylation
P19525	251	FDLPD-MKETK	yes	0.994	no	255	T	Phosphorylation	255	T	Phosphorylation (EIF2AK2)
Q6P2E9	485	EEEND-SLGAD	yes	0.967	no	486	S	Phosphorylation
P24534	102	DDDID-LFGSD	yes	0.958	no	106	S	Phosphorylation	106	S	Phosphorylation (CSNK2A1)	106	S	Phosphorylation (CSNK2A2)
O75822	15	SDSWD-ADAFS	yes	0.929	no	13	S	Phosphorylation
O75822	242	DDLAD-YGGYD	yes	0.991	no	246	Y	Phosphorylation
Q9BSJ8	962	LTHVD-SPLEA	yes	0.985	no	963	S	Phosphorylation	959	T	Phosphorylation
P21333	1048	EVTYD-GVPVP	yes	0.996	no	1047	Y	Phosphorylation
P21333	1336	DVTYD-GSPVP	yes	0.981	no	1338	S	Phosphorylation	1334	T	Phosphorylation
O75369	1021	DVTYD-GHPVP	yes	0.999	no	1020	Y	Phosphorylation
Q96RU3	519	RESPD-GSYTE	yes	0.985	no	522	Y	Phosphorylation	517	S	Phosphorylation
Q8N3X1	425	LEEGD-GSVSG	yes	0.974	no	427	S	Phosphorylation	429	S	Phosphorylation
Q96AE4	74	GDQPD-AKKVA	yes	0.995	no	76	K	Ubiquitylation
Q92945	102	NSTPD-FGFGG	yes	0.943	no	99	S	Phosphorylation	100	T	Phosphorylation
Q92945	128	ASQGD-SISSQ	yes	0.983	no	132	S	Phosphorylation
O15117	776	DDIAD-GCIYD	yes	0.993	no	780	Y	Phosphorylation
P06241	19	TEERD-GSLNQ	yes	0.991	no	21	S	Phosphorylation
Q14C86	1102	DDLPD-SASQA	yes	0.989	no	1105	S	Phosphorylation
Q9H3P7	15	EVSVD-GLTLS	yes	0.992	no	13	S	Phosphorylation
P52566	19	DDELD-SKLNY	yes	0.966	no	21	K	Acetylation	20	S	Phosphorylation
O75496	204	SSSTD-AKPCI	yes	0.979	no	201	S	Phosphorylation	202	S	Phosphorylation	203	T	Phosphorylation
Q9Y2X7	418	SDLSD-GAVTL	yes	0.973	no	417	S	Phosphorylation
P36915	52	TDTSD-GESVT	yes	0.979	no	50	T	Phosphorylation	51	S	Phosphorylation	55	S	Phosphorylation
Q92917	98	GALAD-GVVSQ	yes	0.971	no	102	S	Phosphorylation
O75367	172	AASAD-STTEG	yes	0.983	no	170	S	Phosphorylation	173	S	Phosphorylation	174	T	Phosphorylation	175	T	Phosphorylation
O00165	127	QTLRD-SMLKY	yes	0.976	no	131	K	Ubiquitylation
P14317	189	ESQRD-YAKGF	yes	0.966	no	192	K	Acetylation
Q7Z4V5	241	KADSD-GAKPE	yes	0.949	no	240	S	Phosphorylation
Q14103	69	GAKID-ASKNE	yes	0.981	no	72	K	Ubiquitylation	71	S	Phosphorylation
P61978	128	PLESD-AVECL	yes	0.967	no	127	S	Phosphorylation
P08238	278	EKYID-QEELN	yes	0.782	no	275	K	Acetylation	275	K	Ubiquitylation	276	Y	Phosphorylation
Q7Z6Z7	3664	TLSPD-GLPEE	yes	0.972	no	3662	S	Phosphorylation
P63241	6	ADDLD-FETGD	yes	0.821	no	9	T	Phosphorylation
P63241	11	FETGD-AGASA	yes	0.945	no	9	T	Phosphorylation
P25963	31	DDRHD-SGLDS	yes	0.974	no	32	S	Phosphorylation	32	S	Phosphorylation (CSNK2A1)	32	S	Phosphorylation (EIF2AK2)	32	S	Phosphorylation (IKBKB)	32	S	Phosphorylation (IKBKG)	32	S	Phosphorylation (RPS6KA1)
Q14116	36	NLESD-YFGKL	yes	0.957	no	37	Y	Phosphorylation
P05783	238	TVEVD-APKSQ	yes	0.988	no	241	K	Ubiquitylation
P05783	397	GDALD-SSNSM	yes	0.999	no	399	S	Phosphorylation	398	S	Phosphorylation	401	S	Phosphorylation
Q07666	75	ATGPD-ATVGG	yes	0.968	no	72	T	Phosphorylation
Q15139	378	ECQND-SGEMQ	yes	0.985	no	379	S	Phosphorylation
Q05655	329	EDMQD-NSGTY	yes	0.983	no	331	S	Phosphorylation	333	T	Phosphorylation
Q02156	383	ASSPD-GQLMS	yes	0.999	no	380	S	Phosphorylation
O60256	223	SDLVD-GRHSP	yes	0.986	no	227	S	Phosphorylation
Q13601	38	LTVPD-GWKEP	yes	0.975	no	41	K	Ubiquitylation
P23443	393	QTPVD-SPDDS	yes	0.987	no	394	S	Phosphorylation	390	T	Phosphorylation	394	S	Phosphorylation (CDK1)	394	S	Phosphorylation (MTOR)	390	T	Phosphorylation (MTOR)	390	T	Phosphorylation (PDK1)	390	T	Phosphorylation (PIK3CA)
P42166	441	VEERD-SGSFV	yes	0.978	no	442	S	Phosphorylation	444	S	Phosphorylation
Q9UHB6	182	SENTD-ASGKI	yes	0.979	no	186	K	Ubiquitylation
P20700	231	LVEVD-SGRQI	yes	0.985	no	232	S	Phosphorylation
P02545	230	LVEID-NGKQR	yes	0.964	no	233	K	Ubiquitylation
Q8N1G4	525	DTEAD-AVSGQ	yes	0.979	no	522	T	Phosphorylation	528	S	Phosphorylation
P62310	6	ADDVD-QQQTT	yes	0.939	no	10	T	Phosphorylation
P07948	18	DDGVD-LKTQP	yes	0.96	no	20	K	Ubiquitylation
P27816	8	LSLAD-ALTEP	yes	0.965	no	11	T	Phosphorylation
P43243	680	GDETD-LANLG	yes	0.977	no	679	T	Phosphorylation
P43243	763	SENAD-GQSDE	yes	0.989	no	766	S	Phosphorylation
P61244	135	ISAFD-GGSDS	yes	0.985	no	132	S	Phosphorylation	132	S	Phosphorylation (CSNK2A1)	138	S	Phosphorylation (CSNK2A1)
Q07820	157	NTSTD-GSLPS	yes	0.993	no	159	S	Phosphorylation	154	T	Phosphorylation	159	S	Phosphorylation (GSK3A)	159	S	Phosphorylation (GSK3B)
P33991	132	DLQSD-GAAAE	yes	0.93	no	131	S	Phosphorylation
Q14566	274	VSGVD-GYETE	yes	0.977	no	271	S	Phosphorylation	276	Y	Phosphorylation
Q00987	361	FDVPD-CKKTI	yes	0.992	no	364	K	Ubiquitylation	365	T	Phosphorylation
P53985	469	ETSID-VAGKP	yes	0.937	no	466	T	Phosphorylation	467	S	Phosphorylation	473	K	Ubiquitylation
Q02750	282	QVEGD-AAETP	yes	0.979	no	286	T	Phosphorylation	286	T	Phosphorylation (CDK5)	286	T	Phosphorylation (RAF1)
Q9P289	305	DDESD-SEGSD	yes	0.933	no	304	S	Phosphorylation	306	S	Phosphorylation	309	S	Phosphorylation
Q06455	40	STMPD-SPVDV	yes	0.997	no	41	S	Phosphorylation
Q13765	42	LEEQD-STQAT	yes	0.975	no	43	S	Phosphorylation
P49321	32	STSAD-KVESL	yes	0.922	no	30	S	Phosphorylation	33	K	Acetylation	33	K	Ubiquitylation
P16333	88	PSVPD-SASPA	yes	0.997	no	85	S	Phosphorylation	91	S	Phosphorylation	89	S	Phosphorylation
Q9HCD5	153	RDSFD-GRGPP	yes	0.981	no	151	S	Phosphorylation
Q99733	8	HSFSD-GVPSD	yes	0.994	no	5	S	Phosphorylation	7	S	Phosphorylation	12	S	Phosphorylation
P49790	349	IDITD-FQAKR	yes	0.955	no	348	T	Phosphorylation
Q9H1E3	29	DYGRD-SGPPT	yes	0.953	no	26	Y	Phosphorylation	30	S	Phosphorylation
Q14980	1726	IDSLD-LSCEE	yes	0.969	no	1724	S	Phosphorylation	1728	S	Phosphorylation
Q14980	1829	VEEPD-SANSS	yes	0.995	no	1830	S	Phosphorylation	1833	S	Phosphorylation
Q9UKX7	126	TTLVD-KVSNP	yes	0.959	no	127	K	Ubiquitylation
Q8N1F7	157	EDALD-FTQES	yes	0.964	no	159	T	Phosphorylation
Q9BZF1	806	PDIQD-SSGSE	yes	0.981	no	807	S	Phosphorylation	808	S	Phosphorylation	810	S	Phosphorylation
P04637	21	ETFSD-LWKLL	yes	0.835	no	18	T	Phosphorylation	20	S	Phosphorylation	20	S	Phosphorylation (ATM)	20	S	Phosphorylation (ATR)	18	T	Phosphorylation (ATR)	20	S	Phosphorylation (CHEK1)	20	S	Phosphorylation (PLK3)	20	S	Phosphorylation (PRKDC)	18	T	Phosphorylation (CSNK1D)	18	T	Phosphorylation (CSNK2A1)	18	T	Phosphorylation (CSNK2B)	18	T	Phosphorylation (PRKDC)	18	T	Phosphorylation (VRK1)
P04637	186	CSDSD-GLAPP	yes	0.951	no	183	S	Phosphorylation
Q9UQ80	196	QHVID-GEKTI	yes	0.961	no	199	K	Ubiquitylation
Q13177	148	PPEKD-GFPSG	yes	0.941	no	152	S	Phosphorylation
Q13177	212	DSHVD-GAAKS	yes	0.993	no	213	G	Myristoylation
Q96RD7	379	MDVVD-GKTPM	yes	0.989	no	381	K	Ubiquitylation
P49023	102	SNPQD-SVGSP	yes	0.969	no	106	S	Phosphorylation	103	S	Phosphorylation
P49023	222	ESLLD-ELESS	yes	0.817	no	219	S	Phosphorylation
P49023	335	GSQLD-SMLGS	yes	0.98	no	332	S	Phosphorylation	336	S	Phosphorylation
Q15365	261	FAGID-SSSPE	yes	0.986	no	262	S	Phosphorylation	263	S	Phosphorylation	264	S	Phosphorylation
Q9BY77	234	VVQND-AYTAP	yes	0.98	no	236	Y	Phosphorylation
Q16513	117	EDITD-CPRTP	yes	0.995	no	121	T	Phosphorylation
P19174	770	TAEPD-YGALY	yes	0.991	no	771	Y	Phosphorylation	771	Y	Phosphorylation (EGFR)	771	Y	Phosphorylation (HCK)	771	Y	Phosphorylation (LYN)	771	Y	Phosphorylation (SYK)
P29590	523	PPHLD-GPPSP	yes	0.987	no	527	S	Phosphorylation
Q12972	164	ETELD-NLTEF	yes	0.969	no	161	T	Phosphorylation	161	T	Phosphorylation (CSNK2A1)	161	T	Phosphorylation (CSNK2A2)
P78527	2713	GDEVD-NKVKG	yes	0.993	no	2715	K	Ubiquitylation
Q99460	857	KMEVD-EAEKK	yes	0.965	no	861	K	Ubiquitylation
O43242	52	TGEAD-GKTAA	yes	0.987	no	54	K	Ubiquitylation
P49768	345	EAQRD-SHLGP	yes	0.979	no	346	S	Phosphorylation	346	S	Phosphorylation (PRKCZ)
P49810	329	EDSYD-SFGEP	yes	0.994	no	327	S	Phosphorylation	330	S	Phosphorylation	327	S	Phosphorylation (CSNK1D)	330	S	Phosphorylation (CSNK1D)	330	S	Phosphorylation (CSNK2A1)
P63000	121	LDLRD-DKDTI	yes	0.959	no	123	K	Ubiquitylation
O60216	279	PDSPD-SVDPV	yes	0.992	no	277	S	Phosphorylation	280	S	Phosphorylation
Q7Z6E9	1267	STLVD-YTSTS	yes	0.988	no	1269	T	Phosphorylation	1271	T	Phosphorylation
Q16576	98	ASHCD-SDKGE	yes	0.956	no	95	S	Phosphorylation
Q14498	331	TERTD-ASSAS	yes	0.971	no	334	S	Phosphorylation	330	T	Phosphorylation
P49792	1157	NHETD-GGSAH	yes	0.995	no	1160	S	Phosphorylation	1156	T	Phosphorylation
P49792	2490	DDVAD-ATSEV	yes	0.975	no	2493	S	Phosphorylation
Q92804	109	YDQPD-YGQQD	yes	0.995	no	110	Y	Phosphorylation
P62877	8	AMDVD-TPSGT	yes	0.955	no	11	S	Phosphorylation	9	T	Phosphorylation
P54727	165	PTATD-STSGD	yes	0.993	no	164	T	Phosphorylation	162	T	Phosphorylation
Q13123	324	EDIGD-YVPST	yes	0.975	no	325	Y	Phosphorylation	328	S	Phosphorylation
Q92785	115	LISQD-GSSLE	yes	0.974	no	113	S	Phosphorylation
Q92785	243	EDKED-SQPPT	yes	0.948	no	244	S	Phosphorylation
Q9H0H5	273	RTETD-SVGTP	yes	0.995	no	277	T	Phosphorylation
O43665	14	IHDSD-GSSSS	yes	0.929	no	16	S	Phosphorylation
P31350	29	LSLVD-KENTP	yes	0.92	no	33	T	Phosphorylation	30	K	Ubiquitylation
Q13151	73	PHAVD-GNTVE	yes	0.991	no	76	T	Phosphorylation
P51991	115	VSRED-SVKPG	yes	0.948	no	116	S	Phosphorylation	118	K	Ubiquitylation
Q9H6T3	124	ESEED-GIHVD	yes	0.965	no	121	S	Phosphorylation
Q96IZ7	238	AIESD-SFVQQ	yes	0.979	no	237	S	Phosphorylation
P09234	10	CDYCD-TYLTH	yes	0.959	no	8	Y	Phosphorylation	12	Y	Phosphorylation
Q9UBE0	193	EDGPD-TKRAK	yes	0.976	no	195	K	Ubiquitylation
O43865	73	QSSTD-SYSSA	yes	0.995	no	71	S	Phosphorylation	74	S	Phosphorylation	77	S	Phosphorylation
P43007	12	NGYLD-SAQAG	yes	0.956	no	10	Y	Phosphorylation
O14828	39	YATLD-VYNPF	yes	0.922	no	41	Y	Phosphorylation	41	Y	Phosphorylation (EGFR)
Q96B97	508	PDIFD-SPSPE	yes	0.986	no	509	S	Phosphorylation	511	S	Phosphorylation
Q9UMY4	21	QDLTD-AYGPP	yes	0.985	no	23	Y	Phosphorylation
Q01082	2146	AETVD-TSEMV	yes	0.93	no	2148	S	Phosphorylation	2147	T	Phosphorylation
O76094	614	SSELD-ASKTV	yes	0.99	no	618	T	Phosphorylation	611	S	Phosphorylation	616	S	Phosphorylation
Q9UQ35	1149	YPTVD-SNSLL	yes	0.973	no	1150	S	Phosphorylation	1152	S	Phosphorylation
O60232	81	DSDVD-KDNPA	yes	0.822	no	82	K	Ubiquitylation
Q08945	450	EDQHD-AYLER	yes	0.98	no	452	Y	Phosphorylation
Q9Y6E0	325	DAETD-GQASG	yes	0.998	no	324	T	Phosphorylation
Q13188	322	EDELD-SHTMV	yes	0.996	no	323	S	Phosphorylation	325	T	Phosphorylation
Q13043	336	RAVGD-EMGTV	yes	0.552	no	340	T	Phosphorylation
Q13043	349	STMTD-GANTM	yes	0.992	no	353	T	Phosphorylation
O60499	138	SDLLD-ASAVS	yes	0.983	no	140	S	Phosphorylation
Q86Y82	217	GDLID-SIEAN	yes	0.997	no	218	S	Phosphorylation
Q9NUM4	19	EDAYD-GVTSE	yes	0.999	no	18	Y	Phosphorylation
Q13148	89	MDETD-ASSAV	yes	0.979	no	91	S	Phosphorylation	92	S	Phosphorylation	88	T	Phosphorylation
P10636	738	IDMVD-SPQLA	yes	0.994	no	739	S	Phosphorylation
O60343	272	PEEAD-GTDTH	yes	0.981	no	274	T	Phosphorylation
P50991	268	IVVSD-YAQMD	yes	0.928	no	269	Y	Phosphorylation
Q8IZW8	570	SDSTD-SPASC	yes	1	no	571	S	Phosphorylation
P55072	580	FDELD-SIAKA	yes	0.993	no	584	K	Ubiquitylation
Q04206	465	AVFTD-LASVD	yes	0.913	no	468	S	Phosphorylation
Q86V81	93	HDLFD-SGFGG	yes	0.997	no	94	S	Phosphorylation
Q13263	685	SLSLD-GADST	yes	0.982	no	683	S	Phosphorylation	689	S	Phosphorylation
Q13263	688	LDGAD-STGVV	yes	0.984	no	689	S	Phosphorylation
Q6ZVM7	157	MADLD-ALSPI	yes	0.927	no	160	S	Phosphorylation
Q96GM8	7	ADSDD-GAVSA	yes	0.841	no	5	S	Phosphorylation
Q5JTV8	226	EDDQD-SSHSS	yes	0.988	no	227	S	Phosphorylation	228	S	Phosphorylation
P11387	123	EPEDD-GYFVP	yes	0.891	no	125	Y	Phosphorylation
P11387	170	EEEED-GKLKK	yes	0.952	no	172	K	Acetylation
Q12888	829	PVEQD-SSQPS	yes	0.995	no	831	S	Phosphorylation	830	S	Phosphorylation
Q13114	348	WEEAD-SMKSS	yes	0.988	no	351	K	Ubiquitylation
Q13114	368	LESVD-KSAGQ	yes	0.934	no	369	K	Ubiquitylation
Q9C0C9	437	EETPD-GSASP	yes	0.998	no	435	T	Phosphorylation	441	S	Phosphorylation
O95155	123	QVDVD-SGIEN	yes	0.973	no	124	S	Phosphorylation
Q14157	850	LTGRD-GSLAS	yes	0.979	no	847	T	Phosphorylation	852	S	Phosphorylation
Q9P275	576	WDSRD-VVLST	yes	0.924	no	580	S	Phosphorylation
P45974	782	RSAAD-SISES	yes	0.983	no	783	S	Phosphorylation	779	S	Phosphorylation
Q5T4S7	2903	GSAVD-SVAGE	yes	0.993	no	2900	S	Phosphorylation
O94888	109	RSIFD-GFRDF	yes	0.976	no	106	S	Phosphorylation
Q9P0L0	156	ASKQD-GPMPK	yes	0.997	no	153	S	Phosphorylation
P15498	161	EDLYD-CVENE	yes	0.996	no	160	Y	Phosphorylation	160	Y	Phosphorylation (LCK)
P08670	85	QDSVD-FSLAD	yes	0.96	no	83	S	Phosphorylation	87	S	Phosphorylation	83	S	Phosphorylation (CAMK2D)
P08670	90	FSLAD-AINTE	yes	0.979	no	87	S	Phosphorylation
P08670	257	HVQID-VDVSK	yes	0.785	no	261	S	Phosphorylation
P08670	259	QIDVD-VSKPD	yes	0.914	no	261	S	Phosphorylation
P08670	331	TCEVD-ALKGT	yes	0.967	no	334	K	Ubiquitylation	328	C	S-nitrosylation
P08670	429	ETNLD-SLPLV	yes	0.945	no	430	S	Phosphorylation	426	T	Phosphorylation
Q9H0D6	483	SFTSD-GSPSP	yes	0.949	no	487	S	Phosphorylation	481	T	Phosphorylation
O95218	179	EDDAD-LSKYN	yes	0.903	no	181	S	Phosphorylation	183	Y	Phosphorylation
Q15942	149	DLEID-SLSSL	yes	0.96	no	150	S	Phosphorylation
Q07817	61	WHLAD-SPAVN	yes	0.991	no	62	S	Phosphorylation
P21127	405	LTEGD-YVPDS	yes	0.988	no	402	T	Phosphorylation
P16989	269	GEMKD-GVPEG	yes	0.963	no	268	K	Ubiquitylation
Q96EY5	172	GLSLD-AASQP	yes	0.94	no	170	S	Phosphorylation
Q8N163	496	ETDTD-LPEAP	yes	0.931	no	495	T	Phosphorylation	493	T	Phosphorylation
O60664	9	GAEAD-GSTQV	yes	0.999	no	11	S	Phosphorylation	12	T	Phosphorylation
Q14160	501	PCQPD-SGSPL	yes	0.997	no	504	S	Phosphorylation	502	S	Phosphorylation
Q99590	407	NDSVD-EETAE	yes	0.929	no	405	S	Phosphorylation	410	T	Phosphorylation
Q13813	1185	RDETD-SKTAS	yes	0.996	no	1187	K	Ubiquitylation	1188	T	Phosphorylation
Q9Y2L5	853	SMTVD-GIGAL	yes	0.993	no	851	T	Phosphorylation
P05067	739	VVEVD-AAVTP	yes	0.981	yes	743	T	Phosphorylation	743	T	Phosphorylation (CDK5)	743	T	Phosphorylation (GSK3B)
P12830	750	DDTRD-NVYYY	yes	0.976	yes	753	Y	Phosphorylation	754	Y	Phosphorylation
P20963	154	KDTYD-ALHMQ	yes	0.954	yes	153	Y	Phosphorylation	152	T	Phosphorylation
P04626	1125	PSETD-GYVAP	yes	0.998	yes	1127	Y	Phosphorylation
P06396	403	PDQTD-GLGLS	yes	0.984	yes	404	G	Myristoylation
P07949	1017	RDYLD-LAAST	yes	0.963	yes	1015	Y	Phosphorylation	1015	Y	Phosphorylation (RET)
P41250	56	RSSMD-GAGAE	yes	0.943	yes	53	S	Phosphorylation	54	S	Phosphorylation
P41250	92	QVDVD-KAVAE	yes	0.899	yes	93	K	Ubiquitylation
