# Supplementary material for: Caspase Cleavage Sites in the Human Proteome: CaspDB, a Database of Predicted Substrates
Source: PLoS One. 2014 Oct 17;9(10):e110539. doi: 10.1371/journal.pone.0110539 (PMC4201543; doi:10.1371/journal.pone.0110539)
Supplement: Table S3 — List of training datasets. (TXT) [file pone.0110539.s003.txt]

Table S3. List of positive (marked: "yes") and negative data set as input for machine learning program.
>sp|Q13362|2A5G_HUMAN	P1	P6-P4'	Cleavage
	12	AGSRMV-VDAA
	13	GSRMVV-DAAN
	14	SRMVVD-AANS	yes
	15	RMVVDA-ANSN
	16	MVVDAA-NSNG
>sp|P30153|2AAA_HUMAN
	216	NLASDE-QDSV
	217	LASDEQ-DSVR
	218	ASDEQD-SVRL	yes
	219	SDEQDS-VRLL
	220	DEQDSV-RLLA
>sp|P11171|41_HUMAN
	548	LDGAAA-VDSA
	549	DGAAAV-DSAD
	550	GAAAVD-SADR	yes
	551	AAAVDS-ADRS
	552	AAVDSA-DRSP
>sp|Q13541|4EBP1_HUMAN
	23	TRRVVL-GDGV
	24	RRVVLG-DGVQ
	25	RVVLGD-GVQL	yes
	26	VVLGDG-VQLP
	27	VLGDGV-QLPP
>sp|P05067|A4_HUMAN
	737	HHGVVE-VDAA
	738	HGVVEV-DAAV
	739	GVVEVD-AAVT	yes
	740	VVEVDA-AVTP
	741	VEVDAA-VTPE
>sp|P00519|ABL1_HUMAN
	937	TKATSL-VDAV
	938	KATSLV-DAVN
	939	ATSLVD-AVNS	yes
	940	TSLVDA-VNSD
	941	SLVDAV-NSDA
>sp|Q9UKV3|ACINU_HUMAN
	66	ELEEVT-LDGK
	67	LEEVTL-DGKP
	68	EEVTLD-GKPL	yes
	69	EVTLDG-KPLQ
	70	VTLDGK-PLQA
	509	VQKSTL-ADYS
	510	QKSTLA-DYSA
	511	KSTLAD-YSAQ	yes
	512	STLADY-SAQK
	513	TLADYS-AQKD
	1091	YAEQDE-LDYH
	1092	AEQDEL-DYHR
	1093	EQDELD-YHRG	yes
	1094	QDELDY-HRGL
	1095	DELDYH-RGLL
>sp|P35611|ADDA_HUMAN
	631	PTTGDD-SDAA
	632	TTGDDS-DAAT
	633	TGDDSD-AATF	yes
	634	GDDSDA-ATFK
	635	DDSDAA-TFKP
>sp|Q8N302|AGGF1_HUMAN
	146	DHLQVE-NDAY
	147	HLQVEN-DAYP
	148	LQVEND-AYPG	yes
	149	QVENDA-YPGT
	150	VENDAY-PGTD
>sp|Q92667|AKAP1_HUMAN
	579	DRNSMD-SVDS
	580	RNSMDS-VDSC
	581	NSMDSV-DSCC
	582	SMDSVD-SCCS	yes
	583	MDSVDS-CCSL
	584	DSVDSC-CSLK
>sp|Q7Z591|AKNA_HUMAN
	797	GGDSLE-VDGV
	798	GDSLEV-DGVA
	799	DSLEVD-GVAA	yes
	800	SLEVDG-VAAT
	801	LEVDGV-AATP
>sp|P31749|AKT1_HUMAN
	106	TAIQTV-ADGL
	107	AIQTVA-DGLK
	108	IQTVAD-GLKK	yes
	109	QTVADG-LKKQ
	110	TVADGL-KKQE
	117	KQEEEE-MDFR
	118	QEEEEM-DFRS
	119	EEEEMD-FRSG	yes
	120	EEEMDF-RSGS
	121	EEMDFR-SGSP
	460	DDSMEC-VDSE
	461	DSMECV-DSER
	462	SMECVD-SERR	yes
	463	MECVDS-ERRP
	464	ECVDSE-RRPH
>sp|O43747|AP1G1_HUMAN
	687	SQPPFL-LDGL
	688	QPPFLL-DGLS
	689	PPFLLD-GLSS	yes
	690	PFLLDG-LSSQ
	691	FLLDGL-SSQP
>sp|O94973|AP2A2_HUMAN
	688	LLVDVF-SDSA
	689	LVDVFS-DSAS
	690	VDVFSD-SASV	yes
	691	DVFSDS-ASVV
	692	VFSDSA-SVVA
>sp|P05549|AP2A_HUMAN
	17	EDCEDR-HDGT
	18	DCEDRH-DGTS
	19	CEDRHD-GTSN	yes
	20	EDRHDG-TSNG
	21	DRHDGT-SNGT
>sp|O14727|APAF_HUMAN
	269	TRDKSV-TDSV
	270	RDKSVT-DSVM
	271	DKSVTD-SVMG	yes
	272	KSVTDS-VMGP
	273	SVTDSV-MGPK
>sp|P25054|APC_HUMAN
	775	SETFDN-IDNL
	776	ETFDNI-DNLS
	777	TFDNID-NLSP	yes
	778	FDNIDN-LSPK
	779	DNIDNL-SPKA
>sp|P51693|APLP1_HUMAN
	618	SHGVVE-VDPM
	619	HGVVEV-DPML
	620	GVVEVD-PMLT	yes
	621	VVEVDP-MLTL
	622	VEVDPM-LTLE
>sp|Q92888|ARHG1_HUMAN
	290	RHLKAE-VDAE
	291	HLKAEV-DAEK
	292	LKAEVD-AEKP	yes
	293	KAEVDA-EKPG
	294	AEVDAE-KPGA
	330	SLHPLS-LDSP
	331	LHPLSL-DSPD
	332	HPLSLD-SPDR	yes
	333	PLSLDS-PDRE
	334	LSLDSP-DREP
>sp|Q92974|ARHG2_HUMAN
	624	THFQAE-EDGG
	625	HFQAEE-DGGS
	626	FQAEED-GGSG	yes
	627	QAEEDG-GSGM
	628	AEEDGG-SGMA
>sp|Q68CP9|ARID2_HUMAN
	623	STSVVR-VDSV
	624	TSVVRV-DSVP
	625	SVVRVD-SVPD	yes
	626	VVRVDS-VPDV
	627	VRVDSV-PDVS
>sp|Q9UBL0|ARP21_HUMAN
	492	GQPFVN-PDGT
	493	QPFVNP-DGTP
	494	PFVNPD-GTPA	yes
	495	FVNPDG-TPAI
	496	VNPDGT-PAIY
>sp|Q9NT62|ATG3_HUMAN
	102	IIEEDD-GDGG
	103	IEEDDG-DGGW
	104	EEDDGD-GGWV	yes
	105	EDDGDG-GWVD
	106	DDGDGG-WVDT
>sp|Q86TL0|ATG4D_HUMAN
	61	PSEPDE-VDKF
	62	SEPDEV-DKFK
	63	EPDEVD-KFKA	yes
	64	PDEVDK-FKAK
	65	DEVDKF-KAKF
>sp|Q13315|ATM_HUMAN
	861	NLFNDY-PDSS
	862	LFNDYP-DSSV
	863	FNDYPD-SSVS	yes
	864	NDYPDS-SVSD
	865	DYPDSS-VSDA
>sp|P54259|ATN1_HUMAN
	107	PSDLDS-LDGR
	108	SDLDSL-DGRS
	109	DLDSLD-GRSL	yes
	110	LDSLDG-RSLN
	111	DSLDGR-SLND
>sp|Q8WWM7|ATX2L_HUMAN
	582	KGKEKE-VDGL
	583	GKEKEV-DGLL
	584	KEKEVD-GLLT	yes
	585	EKEVDG-LLTS
	586	KEVDGL-LTSE
>sp|O15265|ATX7_HUMAN
	264	EKIHPK-MDGT
	265	KIHPKM-DGTL
	266	IHPKMD-GTLL	yes
	267	HPKMDG-TLLK
	268	PKMDGT-LLKS
	342	SEREFD-PDIH
	343	EREFDP-DIHC
	344	REFDPD-IHCG	yes
	345	EFDPDI-HCGV
	346	FDPDIH-CGVI
>sp|P02730|B3AT_HUMAN
	43	DTEATA-TDYH
	44	TEATAT-DYHT
	45	EATATD-YHTT	yes
	46	ATATDY-HTTS
	47	TATDYH-TTSH
	203	QLFCEQ-GDGG
	204	LFCEQG-DGGT
	205	FCEQGD-GGTE	yes
	206	CEQGDG-GTEG
	207	EQGDGG-TEGH
>sp|O95817|BAG3_HUMAN
	345	QVIRKE-VDSK
	346	VIRKEV-DSKP
	347	IRKEVD-SKPV	yes
	348	RKEVDS-KPVS
	349	KEVDSK-PVSQ
	516	QPSNLE-ADQP
	517	PSNLEA-DQPL
	518	SNLEAD-QPLQ	yes
	519	NLEADQ-PLQA
	520	LEADQP-LQAI
>sp|P51572|BAP31_HUMAN
	162	LKKGAA-VDGG
	163	KKGAAV-DGGK
	164	KGAAVD-GGKL	yes
	165	GAAVDG-GKLD
	166	AAVDGG-KLDV
>sp|P10415|BCL2_HUMAN
	32	GYEWDA-GDVG
	33	YEWDAG-DVGA
	34	EWDAGD-VGAA	yes
	35	WDAGDV-GAAP
	36	DAGDVG-AAPP
>sp|P55957|BID_HUMAN
	58	GYDELQ-TDGN
	59	YDELQT-DGNR
	60	DELQTD-GNRS	yes
	61	ELQTDG-NRSS
	62	LQTDGN-RSSH
>sp|Q13490|BIRC2_HUMAN
	370	TTGEEN-ADPP
	371	TGEENA-DPPI
	372	GEENAD-PPII	yes
	373	EENADP-PIIH
	374	ENADPP-IIHF
>sp|P54132|BLM_HUMAN
	413	RKLLTE-VDFN
	414	KLLTEV-DFNK
	415	LLTEVD-FNKS	yes
	416	LTEVDF-NKSD
	417	TEVDFN-KSDA
>sp|P51813|BMX_HUMAN
	240	IPREDF-PDWW
	241	PREDFP-DWWQ
	242	REDFPD-WWQV	yes
	243	EDFPDW-WQVR
	244	DFPDWW-QVRK
>sp|P38398|BRCA1_HUMAN
	1153	ETPDDL-LDDG
	1154	TPDDLL-DDGE
	1155	PDDLLD-DGEI	yes
	1156	DDLLDD-GEIK
	1157	DLLDDG-EIKE
>sp|O95696|BRD1_HUMAN
	919	SSMWIS-TDAA
	920	SMWIST-DAAA
	921	MWISTD-AAAS	yes
	922	WISTDA-AASV
	923	ISTDAA-ASVL
>sp|O60885|BRD4_HUMAN
	335	PPKKDV-PDSQ
	336	PKKDVP-DSQQ
	337	KKDVPD-SQQH	yes
	338	KDVPDS-QQHP
	339	DVPDSQ-QHPA
>sp|Q9H0E9|BRD8_HUMAN
	558	AGEIVE-ADVA
	559	GEIVEA-DVAI
	560	EIVEAD-VAIG	yes
	561	IVEADV-AIGK
	562	VEADVA-IGKG
>sp|P20290|BTF3_HUMAN
	173	ALPKQS-VDGK
	174	LPKQSV-DGKA
	175	PKQSVD-GKAP	yes
	176	KQSVDG-KAPL
	177	QSVDGK-APLA
>sp|O60566|BUB1B_HUMAN
	577	DVSPDV-CDEF
	578	VSPDVC-DEFT
	579	SPDVCD-EFTG	yes
	580	PDVCDE-FTGI
	581	DVCDEF-TGIE
	608	PNPEDT-CDFA
	609	NPEDTC-DFAR
	610	PEDTCD-FARA	yes
	611	EDTCDF-ARAA
	612	DTCDFA-RAAR
>sp|Q9BTV7|CABL2_HUMAN
	56	FLNNIS-LDGR
	57	LNNISL-DGRP
	58	NNISLD-GRPP	yes
	59	NISLDG-RPPS
	60	ISLDGR-PPSL
>sp|Q9P1Z2|CACO1_HUMAN
	132	LVTLEE-ADGG
	133	VTLEEA-DGGS
	134	TLEEAD-GGSD	yes
	135	LEEADG-GSDI
	136	EEADGG-SDIL
>sp|P12830|CADH1_HUMAN
	748	PPEDDT-RDNV
	749	PEDDTR-DNVY
	750	EDDTRD-NVYY	yes
	751	DDTRDN-VYYY
	752	DTRDNV-YYYD
>sp|Q13111|CAF1A_HUMAN
	126	EDSNEQ-PDSL
	127	DSNEQP-DSLV
	128	SNEQPD-SLVD	yes
	129	NEQPDS-LVDH
	130	EQPDSL-VDHN
>sp|P49069|CAMLG_HUMAN
	7	ESMAVA-TDGG
	8	SMAVAT-DGGE
	9	MAVATD-GGER	yes
	10	AVATDG-GERP
	11	VATDGG-ERPG
	113	TQLGDK-LDSF
	114	QLGDKL-DSFI
	115	LGDKLD-SFIK	yes
	116	GDKLDS-FIKP
	117	DKLDSF-IKPP
>sp|O15234|CASC3_HUMAN
	387	EPPAAA-PDAA
	388	PPAAAP-DAAP
	389	PAAAPD-AAPP	yes
	390	AAAPDA-APPP
	391	AAPDAA-PPPP
>sp|Q14511|CASL_HUMAN
	361	KGSRDL-VDGI
	362	GSRDLV-DGIN
	363	SRDLVD-GINR	yes
	364	RDLVDG-INRL
	365	DLVDGI-NRLS
	628	RSWMDD-YDYV
	629	SWMDDY-DYVH
	630	WMDDYD-YVHL	yes
	631	MDDYDY-VHLQ
	632	DDYDYV-HLQG
>sp|P29466|CASP1_HUMAN
	117	PAPQAV-QDNP
	118	APQAVQ-DNPA
	119	PQAVQD-NPAM	yes
	120	QAVQDN-PAMP
	121	AVQDNP-AMPT
	295	PGVVWF-KDSV
	296	GVVWFK-DSVG
	297	VVWFKD-SVGV	yes
	298	VWFKDS-VGVS
	299	WFKDSV-GVSG
	314	TTEEFE-DDAI
	315	TEEFED-DAIK
	316	EEFEDD-AIKK	yes
	317	EFEDDA-IKKA
	318	FEDDAI-KKAH
>sp|P42575|CASP2_HUMAN
	167	EHSLDN-KDGP
	168	HSLDNK-DGPV
	169	SLDNKD-GPVC	yes
	170	LDNKDG-PVCL
	171	DNKDGP-VCLQ
	331	DRGVDQ-QDGK
	332	RGVDQQ-DGKN
	333	GVDQQD-GKNH	yes
	334	VDQQDG-KNHA
	335	DQQDGK-NHAG
	345	SPGCEE-SDAG
	346	PGCEES-DAGK
	347	GCEESD-AGKE	yes
	348	CEESDA-GKEK
	349	EESDAG-KEKL
>sp|P42574|CASP3_HUMAN
	26	IHGSES-MDSG
	27	HGSESM-DSGI
	28	GSESMD-SGIS	yes
	29	SESMDS-GISL
	30	ESMDSG-ISLD
	173	LDCGIE-TDSG
	174	DCGIET-DSGV
	175	CGIETD-SGVD	yes
	176	GIETDS-GVDD
	177	IETDSG-VDDD
>sp|P49662|CASP4_HUMAN
	268	RGELWV-RDSP
	269	GELWVR-DSPA
	270	ELWVRD-SPAS	yes
	271	LWVRDS-PASL
	272	WVRDSP-ASLE
	287	SSENLE-EDAV
	288	SENLEE-DAVY
	289	ENLEED-AVYK	yes
	290	NLEEDA-VYKT
	291	LEEDAV-YKTH
>sp|P51878|CASP5_HUMAN
	325	HGELWV-RDSP
	326	GELWVR-DSPA
	327	ELWVRD-SPAS	yes
	328	LWVRDS-PASL
	329	WVRDSP-ASLA
	344	SSENLE-ADSV
	345	SENLEA-DSVC
	346	ENLEAD-SVCK	yes
	347	NLEADS-VCKI
	348	LEADSV-CKIH
>sp|P55212|CASP6_HUMAN
	21	EENMTE-TDAF
	22	ENMTET-DAFY
	23	NMTETD-AFYK	yes
	24	MTETDA-FYKR
	25	TETDAF-YKRE
	177	VIPLDV-VDNQ
	178	IPLDVV-DNQT
	179	PLDVVD-NQTE	yes
	180	LDVVDN-QTEK
	181	DVVDNQ-TEKL
	191	DTNITE-VDAA
	192	TNITEV-DAAS
	193	NITEVD-AASV	yes
	194	ITEVDA-ASVY
	195	TEVDAA-SVYT
>sp|P55210|CASP7_HUMAN
	21	SANEDS-VDAK
	22	ANEDSV-DAKP
	23	NEDSVD-AKPD	yes
	24	EDSVDA-KPDR
	25	DSVDAK-PDRS
	196	LDDGIQ-ADSG
	197	DDGIQA-DSGP
	198	DGIQAD-SGPI	yes
	199	GIQADS-GPIN
	200	IQADSG-PIND
>sp|P55211|CASP9_HUMAN
	313	PGSNPE-PDAT
	314	GSNPEP-DATP
	315	SNPEPD-ATPF	yes
	316	NPEPDA-TPFQ
	317	PEPDAT-PFQE
	328	LRTFDQ-LDAI
	329	RTFDQL-DAIS
	330	TFDQLD-AISS	yes
	331	FDQLDA-ISSL
	332	DQLDAI-SSLP
>sp|Q14790|CASP8_HUMAN
	214	SDSPRE-QDSE
	215	DSPREQ-DSES
	216	SPREQD-SESQ	yes
	217	PREQDS-ESQT
	218	REQDSE-SQTL
	372	KGIPVE-TDSE
	373	GIPVET-DSEE
	374	IPVETD-SEEQ	yes
	375	PVETDS-EEQP
	376	VETDSE-EQPY
	382	EQPYLE-MDLS
	383	QPYLEM-DLSS
	384	PYLEMD-LSSP	yes
	385	YLEMDL-SSPQ
	386	LEMDLS-SPQT
>sp|Q92851|CASPA_HUMAN
	217	EELVSQ-TDVK
	218	ELVSQT-DVKT
	219	LVSQTD-VKTF	yes
	220	VSQTDV-KTFL
	221	SQTDVK-TFLE
	413	PSVSIE-ADAL
	414	SVSIEA-DALN
	415	VSIEAD-ALNP	yes
	416	SIEADA-LNPE
	417	IEADAL-NPEQ
>sp|P31944|CASPE_HUMAN
	144	PGETVG-GDEI
	145	GETVGG-DEIV
	146	ETVGGD-EIVM	yes
	147	TVGGDE-IVMV
	148	VGGDEI-VMVI
>sp|P83916|CBX1_HUMAN
	76	QKTAHE-TDKS
	77	KTAHET-DKSE
	78	TAHETD-KSEG	yes
	79	AHETDK-SEGG
	80	HETDKS-EGGK
>sp|Q96G28|CC104_HUMAN
	142	DCLTDG-SDVV
	143	CLTDGS-DVVS
	144	LTDGSD-VVSD	yes
	145	TDGSDV-VSDL
	146	DGSDVV-SDLE
>sp|Q9NV96|CC50A_HUMAN
	10	YNAKDE-VDGG
	11	NAKDEV-DGGP
	12	AKDEVD-GGPP	yes
	13	KDEVDG-GPPC
	14	DEVDGG-PPCA
>sp|Q9Y3X0|CCDC9_HUMAN
	297	EWDAEK-TDGM
	298	WDAEKT-DGMF
	299	DAEKTD-GMFK	yes
	300	AEKTDG-MFKD
	301	EKTDGM-FKDG
>sp|P14635|CCNB1_HUMAN
	121	SPEPIL-VDTA
	122	PEPILV-DTAS
	123	EPILVD-TASP	yes
	124	PILVDT-ASPS
	125	ILVDTA-SPSP
>sp|P24864|CCNE1_HUMAN
	288	DLCVLD-VDCL
	289	LCVLDV-DCLE
	290	CVLDVD-CLEF	yes
	291	VLDVDC-LEFP
	292	LDVDCL-EFPY
>sp|O60583|CCNT2_HUMAN
	452	TLDLDV-RDHY
	453	LDLDVR-DHYI
	454	DLDVRD-HYIA	yes
	455	LDVRDH-YIAA
	456	DVRDHY-IAAQ
>sp|P20963|CD3Z_HUMAN
	152	TATKDT-YDAL
	153	ATKDTY-DALH
	154	TKDTYD-ALHM	yes
	155	KDTYDA-LHMQ
	156	DTYDAL-HMQA
>sp|P60953|CDC42_HUMAN
	119	GTQIDL-RDDP
	120	TQIDLR-DDPS
	121	QIDLRD-DPST	yes
	122	IDLRDD-PSTI
	123	DLRDDP-STIE
>sp|Q99459|CDC5L_HUMAN
	389	NTPLHE-SDFS
	390	TPLHES-DFSG
	391	PLHESD-FSGV	yes
	392	LHESDF-SGVT
	393	HESDFS-GVTP
>sp|Q99741|CDC6_HUMAN
	97	KGRRLV-FDNQ
	98	GRRLVF-DNQL
	99	RRLVFD-NQLT	yes
	100	RLVFDN-QLTI
	101	LVFDNQ-LTIK
	440	SQVISE-VDGN
	441	QVISEV-DGNR
	442	VISEVD-GNRM	yes
	443	ISEVDG-NRMT
	444	SEVDGN-RMTL
>sp|P38936|CDN1A_HUMAN
	110	TAEEDH-VDLS
	111	AEEDHV-DLSL
	112	EEDHVD-LSLS	yes
	113	EDHVDL-SLSC
	114	DHVDLS-LSCT
>sp|P46527|CDN1B_HUMAN
	106	VPAQES-QDVS
	107	PAQESQ-DVSG
	108	AQESQD-VSGS	yes
	109	QESQDV-SGSR
	110	ESQDVS-GSRP
	137	DPKTDP-SDSQ
	138	PKTDPS-DSQT
	139	KTDPSD-SQTG	yes
	140	TDPSDS-QTGL
	141	DPSDSQ-TGLA
>sp|Q49AR2|CE022_HUMAN
	194	NTASTN-CDSS
	195	TASTNC-DSSS
	196	ASTNCD-SSSE	yes
	197	STNCDS-SSEG
	198	TNCDSS-SEGL
>sp|Q5SW79|CE170_HUMAN
	1322	NDVAGE-IDSV
	1323	DVAGEI-DSVT
	1324	VAGEID-SVTS	yes
	1325	AGEIDS-VTSS
	1326	GEIDSV-TSSG
>sp|O15519|CFLAR_HUMAN
	374	DSSLLE-VDGP
	375	SSLLEV-DGPA
	376	SLLEVD-GPAM	yes
	377	LLEVDG-PAMK
	378	LEVDGP-AMKN
>sp|Q14839|CHD4_HUMAN
	1231	LFKDEA-TDGG
	1232	FKDEAT-DGGG
	1233	KDEATD-GGGD	yes
	1234	DEATDG-GGDN
	1235	EATDGG-GDNK
>sp|Q14008|CKAP5_HUMAN
	1492	DLDEIE-NDNG
	1493	LDEIEN-DNGT
	1494	DEIEND-NGTV	yes
	1495	EIENDN-GTVR
	1496	IENDNG-TVRC
>sp|Q7Z460|CLAP1_HUMAN
	1216	ECDIVS-RDGG
	1217	CDIVSR-DGGA
	1218	DIVSRD-GGAA	yes
	1219	IVSRDG-GAAS
	1220	VSRDGG-AASP
>sp|P09496|CLCA_HUMAN
	90	QESNGP-TDSY
	91	ESNGPT-DSYA
	92	SNGPTD-SYAA	yes
	93	NGPTDS-YAAI
	94	GPTDSY-AAIS
>sp|Q9HAW4|CLSPN_HUMAN
	1070	VGSEDE-YDGE
	1071	GSEDEY-DGEE
	1072	SEDEYD-GEEI	yes
	1073	EDEYDG-EEID
	1074	DEYDGE-EIDE
>sp|Q15003|CND2_HUMAN
	197	EVEGHV-ADGS
	198	VEGHVA-DGSA
	199	EGHVAD-GSAT	yes
	200	GHVADG-SATE
	201	HVADGS-ATEM
	364	SDCGDF-PDGS
	365	DCGDFP-DGSL
	366	CGDFPD-GSLG	yes
	367	GDFPDG-SLGD
	368	DFPDGS-LGDD
>sp|P53621|COPA_HUMAN
	186	VRGITG-VDLF
	187	RGITGV-DLFG
	188	GITGVD-LFGT	yes
	189	ITGVDL-FGTT
	190	TGVDLF-GTTD
	891	LELPPE-LDIS
	892	ELPPEL-DISP
	893	LPPELD-ISPG	yes
	894	PPELDI-SPGA
	895	PELDIS-PGAA
>sp|Q8N684|CPSF7_HUMAN
	7	SEGVDL-IDIY
	8	EGVDLI-DIYA
	9	GVDLID-IYAD	yes
	10	VDLIDI-YADE
	11	DLIDIY-ADEE
	27	FNNTDQ-IDLY
	28	NNTDQI-DLYD
	29	NTDQID-LYDD	yes
	30	TDQIDL-YDDV
	31	DQIDLY-DDVL
>sp|Q6JBY9|CPZIP_HUMAN
	270	RRSSEE-VDGQ
	271	RSSEEV-DGQH
	272	SSEEVD-GQHP	yes
	273	SEEVDG-QHPA
	274	EEVDGQ-HPAQ
>sp|Q9Y2W7|CSEN_HUMAN
	62	PQGSDS-SDSE
	63	QGSDSS-DSEL
	64	GSDSSD-SELE	yes
	65	SDSSDS-ELEL
	66	DSSDSE-LELS
>sp|Q12996|CSTF3_HUMAN
	574	PVLKDE-VDRK
	575	VLKDEV-DRKP
	576	LKDEVD-RKPE	yes
	577	KDEVDR-KPEY
	578	DEVDRK-PEYP
>sp|P35222|CTNB1_HUMAN
	30	WQQQSY-LDSG
	31	QQQSYL-DSGI
	32	QQSYLD-SGIH	yes
	33	QSYLDS-GIHS
	34	SYLDSG-IHSG
	81	QEQVAD-IDGQ
	82	EQVADI-DGQY
	83	QVADID-GQYA	yes
	84	VADIDG-QYAM
	85	ADIDGQ-YAMT
	113	QIPSTQ-FDAA
	114	IPSTQF-DAAH
	115	PSTQFD-AAHP	yes
	116	STQFDA-AHPT
	117	TQFDAA-HPTN
	749	PGADYP-VDGL
	750	GADYPV-DGLP
	751	ADYPVD-GLPD	yes
	752	DYPVDG-LPDL
	753	YPVDGL-PDLG
	762	GHAQDL-MDGL
	763	HAQDLM-DGLP
	764	AQDLMD-GLPP	yes
	765	QDLMDG-LPPG
	766	DLMDGL-PPGD
>sp|Q6PD62|CTR9_HUMAN
	1118	HSGVSE-NDSR
	1119	SGVSEN-DSRP
	1120	GVSEND-SRPA	yes
	1121	VSENDS-RPAS
	1122	SENDSR-PASP
>sp|Q13620|CUL4B_HUMAN
	41	QEVRSA-TDGN
	42	EVRSAT-DGNT
	43	VRSATD-GNTS	yes
	44	RSATDG-NTST
	45	SATDGN-TSTT
>sp|O43169|CYB5B_HUMAN
	8	TAEASG-SDGK
	9	AEASGS-DGKG
	10	EASGSD-GKGQ	yes
	11	ASGSDG-KGQE
	12	SGSDGK-GQEV
>sp|Q9UJU6|DBNL_HUMAN
	359	GAGSEH-IDHH
	360	AGSEHI-DHHI
	361	GSEHID-HHIQ	yes
	362	SEHIDH-HIQG
	363	EHIDHH-IQGQ
>sp|O14576|DC1I1_HUMAN
	114	AGSQDS-GDLG
	115	GSQDSG-DLGP
	116	SQDSGD-LGPL	yes
	117	QDSGDL-GPLT
	118	DSGDLG-PLTR
>sp|P43146|DCC_HUMAN
	1183	SPIQSC-QDLT
	1184	PIQSCQ-DLTP
	1185	IQSCQD-LTPV	yes
	1186	QSCQDL-TPVS
	1187	SCQDLT-PVSH
	1288	PFPTLS-VDRG
	1289	FPTLSV-DRGF
	1290	PTLSVD-RGFG	yes
	1291	TLSVDR-GFGA
	1292	LSVDRG-FGAG
>sp|P19113|DCHS_HUMAN
	512	QSVSGA-GDDP
	513	SVSGAG-DDPV
	514	VSGAGD-DPVQ	yes
	515	SGAGDD-PVQA
	516	GAGDDP-VQAR
	548	ETLLDP-VDDC
	549	TLLDPV-DDCF
	550	LLDPVD-DCFS	yes
	551	LDPVDD-CFSE
	552	DPVDDC-FSEE
>sp|Q92499|DDX1_HUMAN
	683	KVPVDE-FDGK
	684	VPVDEF-DGKV
	685	PVDEFD-GKVT	yes
	686	VDEFDG-KVTY
	687	DEFDGK-VTYG
>sp|Q9NR30|DDX21_HUMAN
	66	KAEPSE-VDMN
	67	AEPSEV-DMNS
	68	EPSEVD-MNSP	yes
	69	PSEVDM-NSPK
	70	SEVDMN-SPKS
	124	EPSEEE-IDAP
	125	PSEEEI-DAPK
	126	SEEEID-APKP	yes
	127	EEEIDA-PKPK
	128	EEIDAP-KPKK
>sp|Q7L014|DDX46_HUMAN
	869	NLGIES-QDVM
	870	LGIESQ-DVMQ
	871	GIESQD-VMQQ	yes
	872	IESQDV-MQQA
	873	ESQDVM-QQAT
	920	KQEEER-QDGG
	921	QEEERQ-DGGQ
	922	EEERQD-GGQN	yes
	923	EERQDG-GQNE
	924	ERQDGG-QNES
>sp|Q3LXA3|DHAK_HUMAN
	360	AEPQEA-PDST
	361	EPQEAP-DSTA
	362	PQEAPD-STAA	yes
	363	QEAPDS-TAAG
	364	EAPDST-AAGG
>sp|Q08211|DHX9_HUMAN
	94	PPLTDT-PDTT
	95	PLTDTP-DTTA
	96	LTDTPD-TTAN	yes
	97	TDTPDT-TANA
	98	DTPDTT-ANAE
	165	TLESEE-VDLN
	166	LESEEV-DLNA
	167	ESEEVD-LNAG	yes
	168	SEEVDL-NAGL
	169	EEVDLN-AGLH
>sp|Q9BTC0|DIDO1_HUMAN
	1350	EPKTTA-EDGV
	1351	PKTTAE-DGVP
	1352	KTTAED-GVPA	yes
	1353	TTAEDG-VPAP
	1354	TAEDGV-PAPP
	1516	MAHFSV-SDAL
	1517	AHFSVS-DALM
	1518	HFSVSD-ALMS	yes
	1519	FSVSDA-LMSP
	1520	SVSDAL-MSPP
>sp|O60832|DKC1_HUMAN
	416	TWKQEY-VDYS
	417	WKQEYV-DYSE
	418	KQEYVD-YSES	yes
	419	QEYVDY-SESA
	420	EYVDYS-ESAK
>sp|Q12959|DLG1_HUMAN
	426	NSSSQP-VDNH
	427	SSSQPV-DNHV
	428	SSQPVD-NHVS	yes
	429	SQPVDN-HVSP
	430	QPVDNH-VSPS
	754	PKRDYE-VDGR
	755	KRDYEV-DGRD
	756	RDYEVD-GRDY	yes
	757	DYEVDG-RDYH
	758	YEVDGR-DYHF
>sp|Q99615|DNJC7_HUMAN
	7	AAAAEC-DVVM
	8	AAAECD-VVMA	yes
	9	AAECDV-VMAA
	10	AECDVV-MAAT
>sp|O00429|DNM1L_HUMAN
	501	TKHPDF-ADAC
	502	KHPDFA-DACG
	503	HPDFAD-ACGL	yes
	504	PDFADA-CGLM
	505	DFADAC-GLMN
>sp|Q96BY6|DOC10_HUMAN
	325	ECTPEE-TDSS
	326	CTPEET-DSSE
	327	TPEETD-SSEN	yes
	328	PEETDS-SENN
	329	EETDSS-ENNL
>sp|Q92608|DOCK2_HUMAN
	206	EMSKDQ-PDYA
	207	MSKDQP-DYAM
	208	SKDQPD-YAMY	yes
	209	KDQPDY-AMYS
	210	DQPDYA-MYSR
>sp|Q07864|DPOE1_HUMAN
	214	KKIADQ-LDNI
	215	KIADQL-DNIV
	216	IADQLD-NIVD	yes
	217	ADQLDN-IVDM
	218	DQLDNI-VDMR
	1212	PSAPDM-EDFG
	1213	SAPDME-DFGL
	1214	APDMED-FGLV	yes
	1215	PDMEDF-GLVK
	1216	DMEDFG-LVKL
>sp|Q02413|DSG1_HUMAN
	886	LEMPDL-RDGS
	887	EMPDLR-DGSN
	888	MPDLRD-GSNV	yes
	889	PDLRDG-SNVI
	890	DLRDGS-NVIV
>sp|P32926|DSG3_HUMAN
	779	GTNKDY-ADGA
	780	TNKDYA-DGAI
	781	NKDYAD-GAIS	yes
	782	KDYADG-AISM
	783	DYADGA-ISMN
>sp|P55265|DSRAD_HUMAN
	212	HSGVVR-PDGH
	213	SGVVRP-DGHS
	214	GVVRPD-GHSQ	yes
	215	VVRPDG-HSQG
	216	VRPDGH-SQGA
>sp|P50570|DYN2_HUMAN
	350	EGSGDQ-VDTL
	351	GSGDQV-DTLE
	352	SGDQVD-TLEL	yes
	353	GDQVDT-LELS
	354	DQVDTL-ELSG
>sp|P19525|E2AK2_HUMAN
	249	APRFDL-PDMK
	250	PRFDLP-DMKE
	251	RFDLPD-MKET	yes
	252	FDLPDM-KETK
	253	DLPDMK-ETKY
>sp|P43004|EAA2_HUMAN
	503	KSELDT-IDSQ
	504	SELDTI-DSQH
	505	ELDTID-SQHR	yes
	506	LDTIDS-QHRV
	507	DTIDSQ-HRVH
>sp|Q6P2E9|EDC4_HUMAN
	55	PDPLCS-GDST
	56	DPLCSG-DSTS
	57	PLCSGD-STSA	yes
	58	LCSGDS-TSAN
	59	CSGDST-SANK
	483	LPAEEE-NDSL
	484	PAEEEN-DSLG
	485	AEEEND-SLGA	yes
	486	EEENDS-LGAD
	487	EENDSL-GADG
	660	LSPKLQ-LDGS
	661	SPKLQL-DGSL
	662	PKLQLD-GSLT	yes
	663	KLQLDG-SLTM
	664	LQLDGS-LTMS
>sp|Q3B7T1|EDRF1_HUMAN
	113	GMAYDF-IDSV
	114	MAYDFI-DSVG
	115	AYDFID-SVGN	yes
	116	YDFIDS-VGND
	117	DFIDSV-GNDV
>sp|Q15075|EEA1_HUMAN
	125	QQQEAK-PDGL
	126	QQEAKP-DGLV
	127	QEAKPD-GLVT	yes
	128	EAKPDG-LVTD
	129	AKPDGL-VTDS
>sp|P24534|EF1B_HUMAN
	100	SKDDDD-IDLF
	101	KDDDDI-DLFG
	102	DDDDID-LFGS	yes
	103	DDDIDL-FGSD
	104	DDIDLF-GSDD
>sp|P26641|EF1G_HUMAN
	262	PAPEEE-MDEC
	263	APEEEM-DECE
	264	PEEEMD-ECEQ	yes
	265	EEEMDE-CEQA
	266	EEMDEC-EQAL
>sp|O75822|EIF3J_HUMAN
	13	AGDSDS-WDAD
	14	GDSDSW-DADA
	15	DSDSWD-ADAF	yes
	16	SDSWDA-DAFS
	17	DSWDAD-AFSV
	240	TMKDDL-ADYG
	241	MKDDLA-DYGG
	242	KDDLAD-YGGY	yes
	243	DDLADY-GGYD
	244	DLADYG-GYDG
>sp|P32519|ELF1_HUMAN
	184	KTKPPR-PDSP
	185	TKPPRP-DSPA
	186	KPPRPD-SPAT	yes
	187	PPRPDS-PATT
	188	PRPDSP-ATTP
>sp|Q8WYP5|ELYS_HUMAN
	1356	VTEQTE-KDGD
	1357	TEQTEK-DGDK
	1358	EQTEKD-GDKD	yes
	1359	QTEKDG-DKDV
	1360	TEKDGD-KDVF
>sp|P14625|ENPL_HUMAN
	26	ADDEVD-VDGT
	27	DDEVDV-DGTV
	28	DEVDVD-GTVE	yes
	29	EVDVDG-TVEE
	30	VDVDGT-VEED
>sp|O95208|EPN2_HUMAN
	337	TTLLDL-MDAL
	338	TLLDLM-DALP
	339	LLDLMD-ALPS	yes
	340	LDLMDA-LPSS
	341	DLMDAL-PSSG
>sp|P04626|ERBB2_HUMAN
	1085	GAGSDV-FDGD
	1086	AGSDVF-DGDL
	1087	GSDVFD-GDLG	yes
	1088	SDVFDG-DLGM
	1089	DVFDGD-LGMG
	1123	VPLPSE-TDGY
	1124	PLPSET-DGYV
	1125	LPSETD-GYVA	yes
	1126	PSETDG-YVAP
	1127	SETDGY-VAPL
>sp|P15170|ERF3A_HUMAN
	37	PGGGSL-GDGR
	38	GGGSLG-DGRP
	39	GGSLGD-GRPP	yes
	40	GSLGDG-RPPE
	41	SLGDGR-PPEE
>sp|Q9BSJ8|ESYT1_HUMAN
	627	PQRGSS-VDAP
	628	QRGSSV-DAPP
	629	RGSSVD-APPR	yes
	630	GSSVDA-PPRP
	631	SSVDAP-PRPC
	960	RQRLTH-VDSP
	961	QRLTHV-DSPL
	962	RLTHVD-SPLE	yes
	963	LTHVDS-PLEA
	964	THVDSP-LEAP
>sp|Q7Z2Z2|ETUD1_HUMAN
	930	NENQEL-QDGC
	931	ENQELQ-DGCS
	932	NQELQD-GCSE	yes
	933	QELQDG-CSEA
	934	ELQDGC-SEAF
>sp|Q8N5W9|F101B_HUMAN
	59	APGTLE-PDAA
	60	PGTLEP-DAAA
	61	GTLEPD-AAAA	yes
	62	TLEPDA-AAAT
	63	LEPDAA-AATP
>sp|Q05397|FAK1_HUMAN
	770	ASLLDQ-TDSW
	771	SLLDQT-DSWN
	772	LLDQTD-SWNH	yes
	773	LDQTDS-WNHR
	774	DQTDSW-NHRP
>sp|Q9UK73|FEM1B_HUMAN
	340	ILGADN-IDVS
	341	LGADNI-DVSH
	342	GADNID-VSHP	yes
	343	ADNIDV-SHPI
	344	DNIDVS-HPII
>sp|Q6UN15|FIP1_HUMAN
	156	PLLEVD-LDSF
	157	LLEVDL-DSFE
	158	LEVDLD-SFED	yes
	159	EVDLDS-FEDK
	160	VDLDSF-EDKP
>sp|Q01543|FLI1_HUMAN
	18	SDDQSL-FDSA
	19	DDQSLF-DSAY
	20	DQSLFD-SAYG	yes
	21	QSLFDS-AYGA
	22	SLFDSA-YGAA
>sp|P21333|FLNA_HUMAN
	1046	YEVEVT-YDGV
	1047	EVEVTY-DGVP
	1048	VEVTYD-GVPV	yes
	1049	EVTYDG-VPVP
	1050	VTYDGV-PVPG
	1334	HSVDVT-YDGS
	1335	SVDVTY-DGSP
	1336	VDVTYD-GSPV	yes
	1337	DVTYDG-SPVP
	1338	VTYDGS-PVPS
	1502	VDVVDN-ADGT
	1503	DVVDNA-DGTQ
	1504	VVDNAD-GTQT	yes
	1505	VDNADG-TQTV
	1506	DNADGT-QTVN
>sp|O75369|FLNB_HUMAN
	1019	YAVDVT-YDGH
	1020	AVDVTY-DGHP
	1021	VDVTYD-GHPV	yes
	1022	DVTYDG-HPVP
	1023	VTYDGH-PVPG
	1474	VNVVDN-GDGT
	1475	NVVDNG-DGTH
	1476	VVDNGD-GTHT	yes
	1477	VDNGDG-THTV
	1478	DNGDGT-HTVT
>sp|Q96RU3|FNBP1_HUMAN
	517	AQDRES-PDGS
	518	QDRESP-DGSY
	519	DRESPD-GSYT	yes
	520	RESPDG-SYTE
	521	ESPDGS-YTEE
>sp|Q8N3X1|FNBP4_HUMAN
	151	ANFLAE-IDAI
	152	NFLAEI-DAIT
	153	FLAEID-AITA	yes
	154	LAEIDA-ITAP
	155	AEIDAI-TAPQ
	423	LRALEE-GDGS
	424	RALEEG-DGSV
	425	ALEEGD-GSVS	yes
	426	LEEGDG-SVSG
	427	EEGDGS-VSGS
>sp|O94915|FRYL_HUMAN
	1510	EESYVH-LDIY
	1511	ESYVHL-DIYS
	1512	SYVHLD-IYSG	yes
	1513	YVHLDI-YSGL
	1514	VHLDIY-SGLN
>sp|Q96AE4|FUBP1_HUMAN
	72	LEDGDQ-PDAK
	73	EDGDQP-DAKK
	74	DGDQPD-AKKV	yes
	75	GDQPDA-KKVA
	76	DQPDAK-KVAP
	179	APGFHH-GDGP
	180	PGFHHG-DGPG
	181	GFHHGD-GPGN	yes
	182	FHHGDG-PGNA
	183	HHGDGP-GNAV
>sp|Q92945|FUBP2_HUMAN
	100	TVNNST-PDFG
	101	VNNSTP-DFGF
	102	NNSTPD-FGFG	yes
	103	NSTPDF-GFGG
	104	STPDFG-FGGQ
	126	KKLASQ-GDSI
	127	KLASQG-DSIS
	128	LASQGD-SISS	yes
	129	ASQGDS-ISSQ
	130	SQGDSI-SSQL
>sp|P35637|FUS_HUMAN
	353	KAAIDW-FDGK
	354	AAIDWF-DGKE
	355	AIDWFD-GKEF	yes
	356	IDWFDG-KEFS
	357	DWFDGK-EFSG
>sp|O15117|FYB_HUMAN
	444	QDGVTH-SDGA
	445	DGVTHS-DGAG
	446	GVTHSD-GAGN	yes
	447	VTHSDG-AGNL
	448	THSDGA-GNLD
	624	PPDDDI-YDGI
	625	PDDDIY-DGIE
	626	DDDIYD-GIEE	yes
	627	DDIYDG-IEEE
	628	DIYDGI-EEED
	774	EIYDDI-ADGC
	775	IYDDIA-DGCI
	776	YDDIAD-GCIY	yes
	777	DDIADG-CIYD
	778	DIADGC-IYDN
>sp|P06241|FYN_HUMAN
	17	TKLTEE-RDGS
	18	KLTEER-DGSL
	19	LTEERD-GSLN	yes
	20	TEERDG-SLNQ
	21	EERDGS-LNQS
>sp|Q9Y2I7|FYV1_HUMAN
	1605	SSSEDV-FDGH
	1606	SSEDVF-DGHL
	1607	SEDVFD-GHLL	yes
	1608	EDVFDG-HLLG
	1609	DVFDGH-LLGS
>sp|Q14C86|GAPD1_HUMAN
	1100	ISADDL-PDSA
	1101	SADDLP-DSAS
	1102	ADDLPD-SASQ	yes
	1103	DDLPDS-ASQA
	1104	DLPDSA-SQAA
>sp|O43903|GAS2_HUMAN
	276	MLQISR-VDGK
	277	LQISRV-DGKT
	278	QISRVD-GKTS	yes
	279	ISRVDG-KTSP
	280	SRVDGK-TSPI
>sp|P15976|GATA1_HUMAN
	123	PQAVED-LDGK
	124	QAVEDL-DGKG
	125	AVEDLD-GKGS	yes
	126	VEDLDG-KGST
	127	EDLDGK-GSTS
>sp|Q92538|GBF1_HUMAN
	366	TSPADH-SDSA
	367	SPADHS-DSAS
	368	PADHSD-SASV	yes
	369	ADHSDS-ASVH
	370	DHSDSA-SVHD
>sp|Q9H3P7|GCP60_HUMAN
	13	ERLEVS-VDGL
	14	RLEVSV-DGLT
	15	LEVSVD-GLTL	yes
	16	EVSVDG-LTLS
	17	VSVDGL-TLSP
>sp|P06396|GELS_HUMAN
	401	WRDPDQ-TDGL
	402	RDPDQT-DGLG
	403	DPDQTD-GLGL	yes
	404	PDQTDG-LGLS
	405	DQTDGL-GLSY
>sp|O75496|GEMI_HUMAN
	168	LDNFES-LDNQ
	169	DNFESL-DNQE
	170	NFESLD-NQEF	yes
	171	FESLDN-QEFD
	172	ESLDNQ-EFDS
	202	GTVSSS-TDAK
	203	TVSSST-DAKP
	204	VSSSTD-AKPC	yes
	205	SSSTDA-KPCI
>sp|Q9Y2X7|GIT1_HUMAN
	416	MDSSDL-SDGA
	417	DSSDLS-DGAV
	418	SSDLSD-GAVT	yes
	419	SDLSDG-AVTL
	420	DLSDGA-VTLQ
>sp|O76003|GLRX3_HUMAN
	99	SQKIDR-LDGA
	100	QKIDRL-DGAH
	101	KIDRLD-GAHA	yes
	102	IDRLDG-AHAP
	103	DRLDGA-HAPE
>sp|Q9P107|GMIP_HUMAN
	470	ERDPDL-GDGL
	471	RDPDLG-DGLE
	472	DPDLGD-GLEN	yes
	473	PDLGDG-LENG
	474	DLGDGL-ENGL
>sp|P36915|GNL1_HUMAN
	50	EEQTDT-SDGE
	51	EQTDTS-DGES
	52	QTDTSD-GESV	yes
	53	TDTSDG-ESVT
	54	DTSDGE-SVTH
	341	VLVEQQ-TDSA
	342	LVEQQT-DSAM
	343	VEQQTD-SAME	yes
	344	EQQTDS-AMEP
	345	QQTDSA-MEPT
>sp|Q08378|GOGA3_HUMAN
	57	STEGES-PDGP
	58	TEGESP-DGPG
	59	EGESPD-GPGQ	yes
	60	GESPDG-PGQG
	61	ESPDGP-GQGG
	137	ETQLCS-TDSP
	138	TQLCST-DSPL
	139	QLCSTD-SPLP	yes
	140	LCSTDS-PLPL
	141	CSTDSP-LPLE
	309	GDSVSE-VDGN
	310	DSVSEV-DGND
	311	SVSEVD-GNDS	yes
	312	VSEVDG-NDSD
	313	SEVDGN-DSDS
>sp|Q14789|GOGB1_HUMAN
	1799	PGETEE-QDSL
	1800	GETEEQ-DSLS
	1801	ETEEQD-SLSM	yes
	1802	TEEQDS-LSMS
	1803	EEQDSL-SMST
>sp|Q92917|GPKOW_HUMAN
	35	RRLADS-GDGA
	36	RLADSG-DGAG
	37	LADSGD-GAGP	yes
	38	ADSGDG-AGPS
	39	DSGDGA-GPSP
	96	TDTGAL-ADGV
	97	DTGALA-DGVV
	98	TGALAD-GVVS	yes
	99	GALADG-VVSQ
	100	ALADGV-VSQA
	339	KHLPDR-QDGP
	340	HLPDRQ-DGPA
	341	LPDRQD-GPAA	yes
	342	PDRQDG-PAAK
	343	DRQDGP-AAKS
>sp|Q9UKJ3|GPTC8_HUMAN
	118	QKYKDY-VDKE
	119	KYKDYV-DKEK
	120	YKDYVD-KEKA	yes
	121	KDYVDK-EKAI
	122	DYVDKE-KAIA
>sp|Q4V328|GRAP1_HUMAN
	578	EQAQEE-RDCH
	579	QAQEER-DCHL
	580	AQEERD-CHLK	yes
	581	QEERDC-HLKT
	582	EERDCH-LKTI
	596	QEVKDT-VDGQ
	597	EVKDTV-DGQR
	598	VKDTVD-GQRI	yes
	599	KDTVDG-QRIL
	600	DTVDGQ-RILE
>sp|O75791|GRAP2_HUMAN
	239	GGSLDI-NDGH
	240	GSLDIN-DGHC
	241	SLDIND-GHCG	yes
	242	LDINDG-HCGT
	243	DINDGH-CGTG
>sp|P48506|GSH1_HUMAN
	497	KGGNAV-VDGC
	498	GGNAVV-DGCG
	499	GNAVVD-GCGK	yes
	500	NAVVDG-CGKA
	501	AVVDGC-GKAQ
>sp|O75367|H2AY_HUMAN
	170	VSKAAS-ADST
	171	SKAASA-DSTT
	172	KAASAD-STTE	yes
	173	AASADS-TTEG
	174	ASADST-TEGT
>sp|O00165|HAX1_HUMAN
	125	REGQTL-RDSM
	126	EGQTLR-DSML
	127	GQTLRD-SMLK	yes
	128	QTLRDS-MLKY
	129	TLRDSM-LKYP
>sp|P14317|HCLS1_HUMAN
	187	EKHESQ-RDYA
	188	KHESQR-DYAK
	189	HESQRD-YAKG	yes
	190	ESQRDY-AKGF
	191	SQRDYA-KGFG
>sp|P56524|HDAC4_HUMAN
	287	KRPLDV-TDSA
	288	RPLDVT-DSAC
	289	PLDVTD-SACS	yes
	290	LDVTDS-ACSS
	291	DVTDSA-CSSA
>sp|Q8WUI4|HDAC7_HUMAN
	410	SAEDLE-TDGG
	411	AEDLET-DGGG
	412	EDLETD-GGGP	yes
	413	DLETDG-GGPG
	414	LETDGG-GPGQ
>sp|Q9UBN7|HDAC6_HUMAN
	1086	AGGQDM-ADSM
	1087	GGQDMA-DSML
	1088	GQDMAD-SMLM	yes
	1089	QDMADS-MLMQ
	1090	DMADSM-LMQG
>sp|Q7Z4V5|HDGR2_HUMAN
	239	SDSKAD-SDGA
	240	DSKADS-DGAK
	241	SKADSD-GAKP	yes
	242	KADSDG-AKPE
	243	ADSDGA-KPEP
>sp|P42858|HD_HUMAN
	509	TLQADS-VDLA
	510	LQADSV-DLAS
	511	QADSVD-LASC	yes
	512	ADSVDL-ASCD
	513	DSVDLA-SCDL
	526	ATDGDE-EDIL
	527	TDGDEE-DILS
	528	DGDEED-ILSH	yes
	529	GDEEDI-LSHS
	530	DEEDIL-SHSS
	582	DSSEIV-LDGT
	583	SSEIVL-DGTD
	584	SEIVLD-GTDN	yes
	585	EIVLDG-TDNQ
	586	IVLDGT-DNQY
>sp|P30519|HMOX2_HUMAN
	249	LARETL-EDGF
	250	ARETLE-DGFP
	251	RETLED-GFPV	yes
	252	ETLEDG-FPVH
	253	TLEDGF-PVHD
>sp|Q9BUJ2|HNRL1_HUMAN
	94	PGGYSG-PDGH
	95	GGYSGP-DGHY
	96	GYSGPD-GHYA	yes
	97	YSGPDG-HYAM
	98	SGPDGH-YAMD
>sp|Q1KMD3|HNRL2_HUMAN
	124	MEAAAE-PDAS
	125	EAAAEP-DASE
	126	AAAEPD-ASEK	yes
	127	AAEPDA-SEKP
	128	AEPDAS-EKPA
>sp|Q14103|HNRPD_HUMAN
	67	ESEGAK-IDAS
	68	SEGAKI-DASK
	69	EGAKID-ASKN	yes
	70	GAKIDA-SKNE
	71	AKIDAS-KNEE
>sp|P61978|HNRPK_HUMAN
	126	SQLPLE-SDAV
	127	QLPLES-DAVE
	128	LPLESD-AVEC	yes
	129	PLESDA-VECL
	130	LESDAV-ECLN
	368	PQGGSG-YDYS
	369	QGGSGY-DYSY
	370	GGSGYD-YSYA	yes
	371	GSGYDY-SYAG
	372	SGYDYS-YAGG
>sp|Q00839|HNRPU_HUMAN
	98	EEGISA-LDGD
	99	EGISAL-DGDQ
	100	GISALD-GDQM	yes
	101	ISALDG-DQME
	102	SALDGD-QMEL
>sp|Q92598|HS105_HUMAN
	545	TQPQVQ-TDAQ
	546	QPQVQT-DAQQ
	547	PQVQTD-AQQT	yes
	548	QVQTDA-QQTS
	549	VQTDAQ-QTSQ
>sp|P08238|HS90B_HUMAN
	257	DVGSDE-EDDS
	258	VGSDEE-DDSG
	259	GSDEED-DSGK	yes
	260	SDEEDD-SGKD
	261	DEEDDS-GKDK
	276	KIKEKY-IDQE
	277	IKEKYI-DQEE
	278	KEKYID-QEEL	yes
	279	EKYIDQ-EELN
	280	KYIDQE-ELNK
>sp|P34932|HSP74_HUMAN
	725	EDQYDH-LDAA
	726	DQYDHL-DAAD
	727	QYDHLD-AADM	yes
	728	YDHLDA-ADMT
	729	DHLDAA-DMTK
>sp|O43719|HTSF1_HUMAN
	78	ANYGFS-NDGA
	79	NYGFSN-DGAS
	80	YGFSND-GASS	yes
	81	GFSNDG-ASSS
	82	FSNDGA-SSST
>sp|Q7Z6Z7|HUWE1_HUMAN
	3662	QCETLS-PDGL
	3663	CETLSP-DGLP
	3664	ETLSPD-GLPE	yes
	3665	TLSPDG-LPEE
	3666	LSPDGL-PEEQ
>sp|Q7Z5L9|I2BP2_HUMAN
	493	VHPASL-PDSS
	494	HPASLP-DSSL
	495	PASLPD-SSLA	yes
	496	ASLPDS-SLAT
	497	SLPDSS-LATS
>sp|Q8WUF5|IASPP_HUMAN
	292	PWRESS-LDGL
	293	WRESSL-DGLG
	294	RESSLD-GLGG	yes
	295	ESSLDG-LGGT
	296	SSLDGL-GGTG
>sp|P05198|IF2A_HUMAN
	299	ERENAE-VDGD
	300	RENAEV-DGDD
	301	ENAEVD-GDDD	yes
	302	NAEVDG-DDDA
	303	AEVDGD-DDAE
>sp|O60841|IF2P_HUMAN
	18	TKDDID-LDAL
	19	KDDIDL-DALA
	20	DDIDLD-ALAA	yes
	21	DIDLDA-LAAE
	22	IDLDAL-AAEI
	286	VKSKVT-VDTG
	287	KSKVTV-DTGV
	288	SKVTVD-TGVI	yes
	289	KVTVDT-GVIP
	290	VTVDTG-VIPA
>sp|Q14240|IF4A2_HUMAN
	19	GPEGMD-PDGV
	20	PEGMDP-DGVI
	21	EGMDPD-GVIE	yes
	22	GMDPDG-VIES
	23	MDPDGV-IESN
>sp|P23588|IF4B_HUMAN
	43	VSWADE-TDDL
	44	SWADET-DDLE
	45	WADETD-DLEG	yes
	46	ADETDD-LEGD
	47	DETDDL-EGDV
	529	RKDENK-VDGM
	530	KDENKV-DGMN
	531	DENKVD-GMNA	yes
	532	ENKVDG-MNAP
	533	NKVDGM-NAPK
>sp|O60573|IF4E2_HUMAN
	25	EENSTQ-KDGE
	26	ENSTQK-DGEK
	27	NSTQKD-GEKE	yes
	28	STQKDG-EKEK
	29	TQKDGE-KEKT
>sp|Q04637|IF4G1_HUMAN
	530	EAVGDL-LDAF
	531	AVGDLL-DAFK
	532	VGDLLD-AFKE	yes
	533	GDLLDA-FKEA
	534	DLLDAF-KEAN
	1173	GDRGDR-LDRA
	1174	DRGDRL-DRAR
	1175	RGDRLD-RART	yes
	1176	GDRLDR-ARTP
	1177	DRLDRA-RTPA
>sp|P78344|IF4G2_HUMAN
	790	NPPSDE-TDSS
	791	PPSDET-DSSS
	792	PSDETD-SSSA	yes
	793	SDETDS-SSAP
	794	DETDSS-SAPS
>sp|Q15056|IF4H_HUMAN
	91	YVEFDE-VDSL
	92	VEFDEV-DSLK
	93	EFDEVD-SLKE	yes
	94	FDEVDS-LKEA
	95	DEVDSL-KEAL
>sp|P63241|IF5A1_HUMAN
	7	ADDLDF-ETGD
	8	DDLDFE-TGDA
	9	DLDFET-GDAG
	10	LDFETG-DAGA
	11	DFETGD-AGAS	yes
	12	FETGDA-GASA
	13	ETGDAG-ASAT
>sp|P25963|IKBA_HUMAN
	29	RLLDDR-HDSG
	30	LLDDRH-DSGL
	31	LDDRHD-SGLD	yes
	32	DDRHDS-GLDS
	33	DRHDSG-LDSM
>sp|Q9UKS7|IKZF2_HUMAN
	7	ETEAID-GYIT	yes
	8	TEAIDG-YITC
	9	EAIDGY-ITCD
>sp|Q9H5V7|IKZF5_HUMAN
	223	EIPNIQ-TDSY
	224	IPNIQT-DSYE
	225	PNIQTD-SYES	yes
	226	NIQTDS-YESM
	227	IQTDSY-ESMA
>sp|Q14005|IL16_HUMAN
	1209	PDLNSS-TDSA
	1210	DLNSST-DSAA
	1211	LNSSTD-SAAS	yes
	1212	NSSTDS-AASA
	1213	SSTDSA-ASAS
>sp|Q14116|IL18_HUMAN
	34	DDENLE-SDYF
	35	DENLES-DYFG
	36	ENLESD-YFGK	yes
	37	NLESDY-FGKL
	38	LESDYF-GKLE
>sp|P01584|IL1B_HUMAN
	114	DNEAYV-HDAP
	115	NEAYVH-DAPV
	116	EAYVHD-APVR	yes
	117	AYVHDA-PVRS
	118	YVHDAP-VRSL
>sp|Q12906|ILF3_HUMAN
	437	FTMSVE-VDGN
	438	TMSVEV-DGNS
	439	MSVEVD-GNSF	yes
	440	SVEVDG-NSFE
	441	VEVDGN-SFEA
>sp|Q27J81|INF2_HUMAN
	1049	SRGWDL-VDAV
	1050	RGWDLV-DAVT
	1051	GWDLVD-AVTP	yes
	1052	WDLVDA-VTPG
	1053	DLVDAV-TPGP
>sp|P46940|IQGA1_HUMAN
	7	SAADEV-DGLG
	8	AADEVD-GLGV	yes
	9	ADEVDG-LGVA
	10	DEVDGL-GVAR
>sp|P16144|ITB4_HUMAN
	1107	IRDPDE-LDRS
	1108	RDPDEL-DRSF
	1109	DPDELD-RSFT	yes
	1110	PDELDR-SFTS
	1111	DELDRS-FTSQ
>sp|Q14643|ITPR1_HUMAN
	1898	KKKDDE-VDRD
	1899	KKDDEV-DRDA
	1900	KDDEVD-RDAP	yes
	1901	DDEVDR-DAPS
	1902	DEVDRD-APSR
>sp|O60271|JIP4_HUMAN
	7	ELEDGV-VYQE
	8	LEDGVV-YQEE
>sp|Q96N16|JKIP1_HUMAN
	15	EKPEME-TDAV
	16	KPEMET-DAVQ
	17	PEMETD-AVQM	yes
	18	EMETDA-VQMA
	19	METDAV-QMAN
>sp|Q8N9B5|JMY_HUMAN
	720	VLQEDH-CDSL
	721	LQEDHC-DSLP
	722	QEDHCD-SLPS	yes
	723	EDHCDS-LPSV
	724	DHCDSL-PSVL
>sp|P19012|K1C15_HUMAN
	262	GQVNVE-MDAA
	263	QVNVEM-DAAP
	264	VNVEMD-AAPG	yes
	265	NVEMDA-APGV
	266	VEMDAA-PGVD
>sp|P05783|K1C18_HUMAN
	236	SGLTVE-VDAP
	237	GLTVEV-DAPK
	238	LTVEVD-APKS	yes
	239	TVEVDA-PKSQ
	240	VEVDAP-KSQD
	395	FNLGDA-LDSS
	396	NLGDAL-DSSN
	397	LGDALD-SSNS	yes
	398	GDALDS-SNSM
	399	DALDSS-NSMQ
>sp|Q07666|KHDR1_HUMAN
	73	PPSATG-PDAT
	74	PSATGP-DATV
	75	SATGPD-ATVG	yes
	76	ATGPDA-TVGG
	77	TGPDAT-VGGP
>sp|P46013|KI67_HUMAN
	2145	LTQTTH-TDKV
	2146	TQTTHT-DKVP
	2147	QTTHTD-KVPG	yes
	2148	TTHTDK-VPGD
	2149	THTDKV-PGDE
>sp|Q8N5S9|KKCC1_HUMAN
	30	VTHLEE-ADGG
	31	THLEEA-DGGP
	32	HLEEAD-GGPE	yes
	33	LEEADG-GPEP
	34	EEADGG-PEPT
>sp|Q15139|KPCD1_HUMAN
	376	AMAECQ-NDSG
	377	MAECQN-DSGE
	378	AECQND-SGEM	yes
	379	ECQNDS-GEMQ
	380	CQNDSG-EMQD
>sp|Q05655|KPCD_HUMAN
	327	VAGEDM-QDNS
	328	AGEDMQ-DNSG
	329	GEDMQD-NSGT	yes
	330	EDMQDN-SGTY
	331	DMQDNS-GTYG
>sp|Q02156|KPCE_HUMAN
	381	HRAASS-PDGQ
	382	RAASSP-DGQL
	383	AASSPD-GQLM	yes
	384	ASSPDG-QLMS
	385	SSPDGQ-LMSP
>sp|Q04759|KPCT_HUMAN
	352	ESPLDE-VDKM
	353	SPLDEV-DKMC
	354	PLDEVD-KMCH	yes
	355	LDEVDK-MCHL
	356	DEVDKM-CHLP
>sp|Q05513|KPCZ_HUMAN
	208	DLPSEE-TDGI
	209	LPSEET-DGIA
	210	PSEETD-GIAY	yes
	211	SEETDG-IAYI
	212	EETDGI-AYIS
	237	KPVIDG-MDGI
	238	PVIDGM-DGIK
	239	VIDGMD-GIKI	yes
	240	IDGMDG-IKIS
	241	DGMDGI-KISQ
>sp|O60256|KPRB_HUMAN
	221	DAESDL-VDGR
	222	AESDLV-DGRH
	223	ESDLVD-GRHS	yes
	224	SDLVDG-RHSP
	225	DLVDGR-HSPP
>sp|Q13601|KRR1_HUMAN
	36	SELLTV-PDGW
	37	ELLTVP-DGWK
	38	LLTVPD-GWKE	yes
	39	LTVPDG-WKEP
	40	TVPDGW-KEPA
>sp|P23443|KS6B1_HUMAN
	391	FTRQTP-VDSP
	392	TRQTPV-DSPD
	393	RQTPVD-SPDD	yes
	394	QTPVDS-PDDS
	395	TPVDSP-DDST
>sp|Q14657|LAGE3_HUMAN
	26	HSCRGG-VDTA
	27	SCRGGV-DTAA
	28	CRGGVD-TAAA	yes
	29	RGGVDT-AAAP
	30	GGVDTA-AAPA
>sp|P42166|LAP2A_HUMAN
	439	EKSVEE-RDSG
	440	KSVEER-DSGS
	441	SVEERD-SGSF	yes
	442	VEERDS-GSFV
	443	EERDSG-SFVA
>sp|Q6PKG0|LARP1_HUMAN
	170	SKVGDF-GDAI
	171	KVGDFG-DAIN
	172	VGDFGD-AINW	yes
	173	GDFGDA-INWP
	174	DFGDAI-NWPT
>sp|Q71RC2|LARP4_HUMAN
	571	EDSSVQ-KDGL
	572	DSSVQK-DGLN
	573	SSVQKD-GLNQ	yes
	574	SVQKDG-LNQT
	575	VQKDGL-NQTT
>sp|Q9UHB6|LIMA1_HUMAN
	180	SEISEN-TDAS
	181	EISENT-DASG
	182	ISENTD-ASGK	yes
	183	SENTDA-SGKI
	184	ENTDAS-GKIE
>sp|Q13136|LIPA1_HUMAN
	216	NQKKTL-TDGV
	217	QKKTLT-DGVL
	218	KKTLTD-GVLD	yes
	219	KTLTDG-VLDI
	220	TLTDGV-LDIN
>sp|P20700|LMNB1_HUMAN
	229	ETRLVE-VDSG
	230	TRLVEV-DSGR
	231	RLVEVD-SGRQ	yes
	232	LVEVDS-GRQI
	233	VEVDSG-RQIE
>sp|P02545|LMNA_HUMAN
	228	ETRLVE-IDNG
	229	TRLVEI-DNGK
	230	RLVEID-NGKQ	yes
	231	LVEIDN-GKQR
	232	VEIDNG-KQRE
>sp|Q9C0E8|LNP_HUMAN
	366	DNTEQT-DDKI
	367	NTEQTD-DKIP
	368	TEQTDD-KIPA	yes
	369	EQTDDK-IPAT
	370	QTDDKI-PATE
>sp|P09917|LOX5_HUMAN
	169	LPRDIQ-FDSE
	170	PRDIQF-DSEK
	171	RDIQFD-SEKG	yes
	172	DIQFDS-EKGV
	173	IQFDSE-KGVD
>sp|P50851|LRBA_HUMAN
	1754	VSVVSS-VDSA
	1755	SVVSSV-DSAQ
	1756	VVSSVD-SAQA	yes
	1757	VSSVDS-AQAS
	1758	SSVDSA-QASD
>sp|Q8N1G4|LRC47_HUMAN
	523	SLSDTE-ADAV
	524	LSDTEA-DAVS
	525	SDTEAD-AVSG	yes
	526	DTEADA-VSGQ
	527	TEADAV-SGQL
>sp|O75427|LRCH4_HUMAN
	356	PVQIDF-IDSH
	357	VQIDFI-DSHV
	358	QIDFID-SHVP	yes
	359	IDFIDS-HVPG
	360	DFIDSH-VPGE
>sp|P62310|LSM3_HUMAN
	7	ADDVDQ-QQTT
	8	DDVDQQ-QTTN
>sp|P07948|LYN_HUMAN
	16	SLSDDG-VDLK
	17	LSDDGV-DLKT
	18	SDDGVD-LKTQ	yes
	19	DDGVDL-KTQP
	20	DGVDLK-TQPV
>sp|Q92918|M4K1_HUMAN
	383	DDDYDD-VDIP
	384	DDYDDV-DIPT
	385	DYDDVD-IPTP	yes
	386	YDDVDI-PTPA
	387	DDVDIP-TPAE
>sp|Q9UPN3|MACF1_HUMAN
	5085	GLVEDA-PDGS
	5086	LVEDAP-DGSD
	5087	VEDAPD-GSDA	yes
	5088	EDAPDG-SDAS
	5089	DAPDGS-DASQ
>sp|Q96MG7|MAGG1_HUMAN
	39	EDARVL-RDGF
	40	DARVLR-DGFA
	41	ARVLRD-GFAE	yes
	42	RVLRDG-FAEE
	43	VLRDGF-AEEA
>sp|P27816|MAP4_HUMAN
	7	ADLSLA-DALT
	8	DLSLAD-ALTE	yes
	9	LSLADA-LTEP
	10	SLADAL-TEPS
>sp|P43243|MATR3_HUMAN
	678	SSVGDE-TDLA
	679	SVGDET-DLAN
	680	VGDETD-LANL	yes
	681	GDETDL-ANLG
	682	DETDLA-NLGD
	750	AESSEN-ADDP
	751	ESSENA-DDPN
	752	SSENAD-DPNK	yes
	753	SENADD-PNKD
	754	ENADDP-NKDT
	761	KDTSEN-ADGQ
	762	DTSENA-DGQS
	763	TSENAD-GQSD	yes
	764	SENADG-QSDE
	765	ENADGQ-SDEN
>sp|Q7Z434|MAVS_HUMAN
	488	PGPPAD-PDGG
	489	GPPADP-DGGP
	490	PPADPD-GGPR	yes
	491	PADPDG-GPRP
	492	ADPDGG-PRPQ
>sp|P61244|MAX_HUMAN
	8	DNDDIE-VESD
	9	NDDIEV-ESDE
	10	DDIEVE-SDEE	yes
	11	DIEVES-DEEQ
	12	IEVESD-EEQP
	133	GSTISA-FDGG
	134	STISAF-DGGS
	135	TISAFD-GGSD	yes
	136	ISAFDG-GSDS
	137	SAFDGG-SDSS
>sp|Q07820|MCL1_HUMAN
	125	MSPEEE-LDGY
	126	SPEEEL-DGYE
	127	PEEELD-GYEP	yes
	128	EEELDG-YEPE
	129	EELDGY-EPEP
	155	SGNNTS-TDGS
	156	GNNTST-DGSL
	157	NNTSTD-GSLP	yes
	158	NTSTDG-SLPS
	159	TSTDGS-LPST
>sp|P33991|MCM4_HUMAN
	130	LQVDLQ-SDGA
	131	QVDLQS-DGAA
	132	VDLQSD-GAAA	yes
	133	DLQSDG-AAAE
	134	LQSDGA-AAED
>sp|P33992|MCM5_HUMAN
	11	DPGIFY-SDSF
	12	PGIFYS-DSFG
	13	GIFYSD-SFGG	yes
	14	IFYSDS-FGGD
	15	FYSDSF-GGDA
>sp|Q14566|MCM6_HUMAN
	272	NSRVSG-VDGY
	273	SRVSGV-DGYE
	274	RVSGVD-GYET	yes
	275	VSGVDG-YETE
	276	SGVDGY-ETEG
>sp|Q00987|MDM2_HUMAN
	359	EEGFDV-PDCK
	360	EGFDVP-DCKK
	361	GFDVPD-CKKT	yes
	362	FDVPDC-KKTI
	363	DVPDCK-KTIV
>sp|O95402|MED26_HUMAN
	405	RDYTVN-LDGQ
	406	DYTVNL-DGQV
	407	YTVNLD-GQVA	yes
	408	TVNLDG-QVAE
	409	VNLDGQ-VAEA
>sp|Q02078|MEF2A_HUMAN
	174	AASSTL-TDSS
	175	ASSTLT-DSSM
	176	SSTLTD-SSML	yes
	177	STLTDS-SMLS
	178	TLTDSS-MLSP
	211	GGMLST-TDLT
	212	GMLSTT-DLTV
	213	MLSTTD-LTVP	yes
	214	LSTTDL-TVPN
	215	STTDLT-VPNG
	464	SSSSSS-YDGS
	465	SSSSSY-DGSD
	466	SSSSYD-GSDR	yes
	467	SSSYDG-SDRE
	468	SSYDGS-DRED
>sp|Q06413|MEF2C_HUMAN
	430	SSCSSS-YDGS
	431	SCSSSY-DGSD
	432	CSSSYD-GSDR	yes
	433	SSSYDG-SDRE
	434	SSYDGS-DRED
>sp|Q14814|MEF2D_HUMAN
	286	LMHHLT-EDHL
	287	MHHLTE-DHLD
	288	HHLTED-HLDL	yes
	289	HLTEDH-LDLN
	290	LTEDHL-DLNN
	291	TEDHLD-LNNA	yes
	292	EDHLDL-NNAQ
	293	DHLDLN-NAQR
>sp|Q5JRA6|MIA3_HUMAN
	707	VGQTDQ-TDST
	708	GQTDQT-DSTG
	709	QTDQTD-STGG	yes
	710	TDQTDS-TGGP
	711	DQTDST-GGPA
>sp|Q96T58|MINT_HUMAN
	1572	EGANST-TDSI
	1573	GANSTT-DSIQ
	1574	ANSTTD-SIQE	yes
	1575	NSTTDS-IQEP
	1576	STTDSI-QEPV
>sp|O75030|MITF_HUMAN
	450	TTTLDL-TDGT
	451	TTLDLT-DGTI
	452	TLDLTD-GTIT	yes
	453	LDLTDG-TITF
	454	DLTDGT-ITFN
>sp|Q9ULH7|MKL2_HUMAN
	180	SFDEDS-SDAL
	181	FDEDSS-DALS
	182	DEDSSD-ALSP	yes
	183	EDSSDA-LSPD
	184	DSSDAL-SPDQ
>sp|P40692|MLH1_HUMAN
	416	IVTEDK-TDIS
	417	VTEDKT-DISS
	418	TEDKTD-ISSG	yes
	419	EDKTDI-SSGR
	420	DKTDIS-SGRA
>sp|P53985|MOT1_HUMAN
	467	KEEETS-IDVA
	468	EEETSI-DVAG
	469	EETSID-VAGK	yes
	470	ETSIDV-AGKP
	471	TSIDVA-GKPN
>sp|Q02750|MP2K1_HUMAN
	14	IQLNPA-PDGS
	15	QLNPAP-DGSA
	16	LNPAPD-GSAV	yes
	17	NPAPDG-SAVN
	18	PAPDGS-AVNG
	280	FGCQVE-GDAA
	281	GCQVEG-DAAE
	282	CQVEGD-AAET	yes
	283	QVEGDA-AETP
	284	VEGDAA-ETPP
>sp|P36507|MP2K2_HUMAN
	283	IFGRPV-VDGE
	284	FGRPVV-DGEE
	285	GRPVVD-GEEG	yes
	286	RPVVDG-EEGE
	287	PVVDGE-EGEP
>sp|P30304|MPIP1_HUMAN
	221	DGFVDL-LDGE
	222	GFVDLL-DGEN
	223	FVDLLD-GENL	yes
	224	VDLLDG-ENLK
	225	DLLDGE-NLKN
>sp|O00566|MPP10_HUMAN
	543	VAPVSV-SDAA
	544	APVSVS-DAAL
	545	PVSVSD-AALL	yes
	546	VSVSDA-ALLA
	547	SVSDAA-LLAP
>sp|P49006|MRP_HUMAN
	61	EAAGAT-GDAI
	62	AAGATG-DAIE
	63	AGATGD-AIEP	yes
	64	GATGDA-IEPA
	65	ATGDAI-EPAP
>sp|Q8NHP6|MSPD2_HUMAN
	272	SKEDIE-SDGK
	273	KEDIES-DGKE
	274	EDIESD-GKET	yes
	275	DIESDG-KETL
	276	IESDGK-ETLE
>sp|Q9P289|MST4_HUMAN
	303	GHSDDE-SDSE
	304	HSDDES-DSEG
	305	SDDESD-SEGS	yes
	306	DDESDS-EGSD
	307	DESDSE-GSDS
>sp|Q06455|MTG8_HUMAN
	38	EKHSTM-PDSP
	39	KHSTMP-DSPV
	40	HSTMPD-SPVD	yes
	41	STMPDS-PVDV
	42	TMPDSP-VDVK
	218	QHEQLL-LDAS
	219	HEQLLL-DAST
	220	EQLLLD-ASTT	yes
	221	QLLLDA-STTS
	222	LLLDAS-TTSP
>sp|P35579|MYH9_HUMAN
	1151	TELEDT-LDST
	1152	ELEDTL-DSTA
	1153	LEDTLD-STAA	yes
	1154	EDTLDS-TAAQ
	1155	DTLDST-AAQQ
>sp|P08590|MYL3_HUMAN
	133	GTYEDF-VEGL
	134	TYEDFV-EGLR
	135	YEDFVE-GLRV	yes
	136	EDFVEG-LRVF
	137	DFVEGL-RVFD
>sp|O75113|N4BP1_HUMAN
	488	CNTDPE-TDGL
	489	NTDPET-DGLS
	490	TDPETD-GLSP	yes
	491	DPETDG-LSPS
	492	PETDGL-SPSV
>sp|Q13765|NACA_HUMAN
	40	VPELEE-QDST
	41	PELEEQ-DSTQ
	42	ELEEQD-STQA	yes
	43	LEEQDS-TQAT
	44	EEQDST-QATT
>sp|P49321|NASP_HUMAN
	30	PAPSTS-ADKV
[truncated: 1,817 more rows]
