# Supplementary material for: Caspase Cleavage Sites in the Human Proteome: CaspDB, a Database of Predicted Substrates
Source: PLoS One. 2014 Oct 17;9(10):e110539. doi: 10.1371/journal.pone.0110539 (PMC4201543; doi:10.1371/journal.pone.0110539)
Supplement: Table S4 — List of proteomes and their orthologs. (XLS) [file pone.0110539.s004.xls]

## Sheet: Taxon
Species		Code	"Phylum"	Source	Download	Comment	Cdhit(100%)	SP	noSP	Human orthologs from OMA
Animals (mammals)
Homo sapiens (reviewed)			Chordata	UniProtKB ref canonical	2014-02-04	ref_proteome=20266	20235	3368	16867
Mus musculus	Mouse	MOUSE	Chordata	UniProtKB ref canonical	2014-02-04	ref_proteome=43156	43134	5658	37476	14863
Animals (except mammals)
Branchiostoma floridae		BRAFL	Chordata	UniProtKB ref canonical	2014-02-04	ref_proteome=28544	28544	3149	25395	6061
Caenorhabditis elegans		CAEEL	Nematoda - Chromadorea (Secernentea) - Rhabditida	UniProtKB ref canonical	2014-02-04	ref_proteome=25640	25629	4739	20890	3904
Danio rerio		DANRE	Chordata	UniProtKB ref canonical	2014-02-04	ref_proteome=40896	40896	5233	35663	13215
Drosophila melanogaster	fruit fly	DROME	Arthropoda	UniProtKB ref canonical	2014-02-04	ref_proteome=19694	19216	3587	15629	4383
Nematostella vectensis	Sea anemone	NEMVE	Cnidaria	UniProtKB ref canonical	2014-02-04	ref_proteome=24435	24431	1512	22919	5324
Schistosoma mansoni	Blood fluke	SCHMA	Platyhelminthes - Trematoda	UniProtKB ref canonical	2014-02-04	ref_proteome=11723	11708	579	11129	1810
Strongylocentrotus purpuratus	Purple sea urchin	STRPU	Echinodermata	UniProtKB ref canonical	2014-02-04	ref_proteome=28511	28511	2374	26137	5316
Trichoplax adhaerens		TRIAD	Placozoa	UniProtKB ref canonical	2014-02-04	ref_proteome=11520	11520	756	10764	4289
Xenopus tropicalis		XENTR	Chordata	UniProtKB ref canonical	2014-02-04	ref_proteome=23484	23484	2377	21107	12006
Filasterea
Capsaspora owczarzaki (strain ATCC 30864)		CAPO3	Fungi/Metazoa incertae sedis - Ichthyosporea	UniProtKB canonical	2014-02-04	proteome=8723	8723	808	7915	1769
